# Supplementary material for: Seed shattering in common buckwheat (Fagopyrum esculentum): insights from RNA-seq and morphological analysis
Source: BMC Plant Biol. 2025 Oct 14;25:1371. doi: 10.1186/s12870-025-07310-2 (PMC12522793; doi:10.1186/s12870-025-07310-2)
Supplement: Supplementary file 2 — Supplementary Material 2. [file 12870_2025_7310_MOESM2_ESM.xlsx]

## Sheet: readme
	The name of the list	The content
	S1_embedding_in_paraffin	Stages of embedding samples in paraffin, standard technique
	S2_assembly_annotation_stats	Comparing the newly obtained KK8 genome assembly and annotation with the existing F. esculentum genome assemblies and annotations
	S3_stats_trimming_mapping _co	Statistics of trimming, mapping and read counting
	S4_read_counts	Read counts for transcriptomic data
	S5_shat_nonshat_DEGs_stage1	Shattering samples comparing to non-shattering on stage1, DEGs
	S6_shat_nonshat_DEGs_stage2	Shattering samples comparing to non-shattering on stage2, DEGs
	S7_shat_nonshat_DEGs_stage3	Shattering samples comparing to non-shattering on stage3, DEGs
	S8_shat_nonshat_DEGs_stage4	Shattering samples comparing to non-shattering on stage4, DEGs
	S9_shat_spec_DEGs_stage2_1	Stage2 comparing to stage1, DEGs found exclusively in shattering samples (shattering-specific DEGs)
	S10_shat_spec_DEGs_stage3_2	Stage3 comparing to stage2, DEGs found exclusively in shattering samples (shattering-specific DEGs)
	S11_shat_spec_DEGs_stage4_3	Stage4 comparing to stage3, DEGs found exclusively in shattering samples (shattering-specific DEGs)
	S12_shat_spec_enrich_stage2_1	Stage2 comparing to stage1, enriched GO categories found exclusively in shattering samples (shattering-specific DEGs)
	S13_shat_spec_enrich_stage3_2	Stage3 comparing to stage2, enriched GO categories found exclusively in shattering samples (shattering-specific DEGs)
	S14_shat_spec_enrich_stage4_3	Stage4 comparing to stage3, enriched GO categories found exclusively in shattering samples (shattering-specific DEGs)
	S15_recombination_coordinates	Approximate coordinates of genotype switching from parental to heterozygous. Some of these transitions result from sequencing and calling inaccuracies, while others represent actual crossover events
	S16_MADS_genes_hmmer_miniprot	MADS-box genes found by Hmmer in reference genome + the genes found only by Miniprot

## Sheet: S1_embedding_in_
Reactive	Time
Ethanol 80%	60
Ethanol 96% (1)	60
Ethanol 96% (2)	60
Ethanol 100% (1)	30
Ethanol 100% (2)	30
Ethanol 100% (3)	60
Ethanol 100% + limonene = 3:1	50
Ethanol 100% + limonene = 1:1	70 (or leave overnight)
Ethanol 100% + limonene = 1:3	70 (or leave overnight)
Limonene (1)	60
Limonene (2)	60

## Sheet: S2_assembly_annotation_stats
	KK8	Pintian4	Xinong9976, hap1	Xinong9976, hap2	PL4
Assembly stats
N50	151650717	154229297	155806887	156067145	150259016
Total length of scaffolds	1189449284	1219329910	1266838060	1263710397	1209527273
BUSCO (Eudicots)	C:94.4%[S:87.3%,D:7.1%], F:1.2%,M:4.4%, n:2326,E:2.9%	C:93.7%[S:81.2%,D:12.5%], F:1.2%,M:5.1%, n:2326,E:3.9%	C:94.6%[S:84.5%,D:10.1%], F:1.0%,M:4.4%, n:2326,E:3.5%	C:93.6%[S:82.2%,D:11.4%], F:1.1%,M:5.3%, n:2326,E:2.6%	C:91.2%[S:81.8%,D:9.4%], F:1.2%,M:7.6%, n:2326,E:2.6%
% of scaffold length that is chromosomal scaffolds	98.7%	97.5%	96.3%	97.7%	97.3%
Annotation stats
Total genes number	29365	37844	49547	49081	30608
Eudi	C:94.6%[S:86.3%,D:8.3%],F:0.3%,M:5.1%,	C:90.5%[S:78.5%,D:12.0%],F:2.0%,M:7.5%,	C:94.0%[S:74.8%,D:19.2%],F:0.5%,M:5.5%,	C:91.6%[S:74.6%,D:17.0%],F:0.5%,M:7.9%,	C:86.7%[S:76.5%,D:10.2%],F:3.8%,M:9.5%,
	n:2326	n:2326	n:2326	n:2326	n:2326
Viridi	C:98.6%[S:95.5%,D:3.1%],F:0.5%,M:0.9%,	C:97.2%[S:88.0%,D:9.2%],F:0.9%,M:1.9%,	C:98.8%[S:83.5%,D:15.3%],F:0.2%,M:1.0%,	C:96.5%[S:81.9%,D:14.6%],F:0.7%,M:2.8%,	C:91.0%[S:84.9%,D:6.1%],F:5.6%,M:3.4%,
	n:425	n:425	n:425	n:425	n:425
Single exon gene	6308	6942	12308	12272	7484
Average number of exons in a gene	5.04	5.3	4.28	4.23	4.89
% reads mapped on exon	0.71	65.6%	75.6%	75.1%	67.8%
Chromosome correspondence
Chromosome number	Chr_1	Chr_1	Chr_1	Chr_1	Chr_2
	Chr_2	Chr_2	Chr_8	Chr_8	Chr_6
	Chr_3	Chr_3	Chr_2	Chr_2	Chr_4
	Chr_4	Chr_4	Chr_4	Chr_4	Chr_1
	Chr_5	Chr_5	Chr_3	Chr_3	Chr_3
	Chr_6	Chr_6	Chr_6	Chr_6	Chr_7
	Chr_7	Chr_7	Chr_7	Chr_7	Chr_5
	Chr_8	Chr_8	Chr_5	Chr_5	Chr_8

## Sheet: S3_stats_trimming_mapping _co
Statistics of trimming, mapping and read counting
Description	Samples	The percent of paired reads kept after trimming	Number of reads kept after trimming	Alignment rate *	Successfully assigned reads **
Shattering stage 2	Fesc_5	87.6%	16844521	78.4%	69.8%
Shattering stage 2	Fesc_6	87.7%	10779304	37.3%	31.0%
Non-shattering stage 2	Fesc_7	88.9%	12888995	73.4%	65.1%
Non-shattering stage 2	Fesc_8	87.0%	9770145	59.0%	51.0%
Shattering stage 1	Fesc_9	86.4%	15278980	74.2%	64.7%
Shattering stage 1	Fesc_10	86.7%	14517053	82.7%	73.4%
Non-shattering stage 1	Fesc_11	85.8%	14031194	85.0%	75.5%
Non-shattering stage 1	Fesc_12	88.7%	15534907	83.4%	75.2%
Shattering stage 3	Fesc_13	85.8%	14500630	75.4%	67.5%
Shattering stage 3	Fesc_14	86.3%	12644667	73.7%	65.2%
Non-shattering stage 3	Fesc_15	86.0%	17454829	54.2%	47.7%
Non-shattering stage 3	Fesc_16	88.8%	15257884	74.8%	67.3%
Shattering stage 4	Fesc_17	85.8%	14684508	82.2%	72.9%
Shattering stage 4	Fesc_18	85.5%	14436621	73.2%	66.2%
Non-shattering stage 4	Fesc_19	85.3%	15561734	83.1%	75.0%
Non-shattering stage 4	Fesc_20	89.0%	14203128	75.0%	67.8%
Comment	Stage1 stands for early buds stage, stage2 for late buds stage, stage3 for flowers, stage4 for fruits. * Alignment rate is calculated as the number of uniquely mapped reads divided by the total amount of reads kept after trimming. ** Successfully assigned reads are calculated as the number of reads assigned to gene features divided by the total amount of mapped reads.

## Sheet: S4_read_counts
STAR_KK8_combined_counts
gene_id	Fesc_5_S150ReadsPerGene	Fesc_6_S151ReadsPerGene	Fesc_7_S152ReadsPerGene	Fesc_8_S153ReadsPerGene	Fesc_9_S154ReadsPerGene	Fesc_10_S155ReadsPerGene	Fesc_11_S156ReadsPerGene	Fesc_12_S157ReadsPerGene	Fesc_13_S158ReadsPerGene	Fesc_14_S159ReadsPerGene	Fesc_15_S160ReadsPerGene	Fesc_16_S161ReadsPerGene	Fesc_17_S162ReadsPerGene	Fesc_18_S163ReadsPerGene	Fesc_19_S164ReadsPerGene	Fesc_20_S165ReadsPerGene
g21	0	0	0	3	4	1	0	0	0	2	1	1	0	7	1	0
g22	292	98	325	97	203	204	296	282	195	104	185	158	213	161	291	233
g23	31	14	9	4	4	20	7	2	16	33	13	9	34	13	24	22
g24	233	73	230	130	239	266	289	238	210	241	265	325	338	205	324	279
g25	639	172	460	199	454	496	501	549	504	385	311	433	450	434	609	552
g26	328	95	269	68	254	349	374	310	180	134	139	208	168	174	292	165
g27	760	264	643	346	850	796	956	882	731	631	527	567	599	523	764	595
g28	80	7	53	20	79	90	82	61	77	57	62	131	64	52	106	79
g29	47	10	25	24	143	120	44	161	206	287	195	250	102	36	124	195
g30	270	103	278	61	202	209	302	299	146	127	49	146	60	121	138	163
g31	26	1	19	13	25	43	32	40	67	48	24	50	45	87	75	32
g32	168	63	168	100	333	326	239	234	222	168	174	166	240	255	296	220
g33	741	281	582	443	889	824	885	981	513	420	473	411	461	531	660	467
g34	145	14	73	44	76	38	118	150	84	43	137	56	138	31	87	99
g35	404	157	474	243	335	428	434	492	301	320	473	506	519	412	503	428
g36	500	170	324	132	290	258	307	350	293	263	242	459	370	357	404	394
g37	67	35	69	26	46	31	77	71	44	28	55	99	67	45	63	55
g38	15	4	18	5	21	12	36	27	11	22	22	16	10	22	21	28
g39	582	209	444	253	720	853	535	830	430	417	505	472	676	628	714	586
g40	230	51	218	180	443	457	322	354	313	306	228	226	300	228	326	244
g41	23	1	18	13	36	52	33	25	44	23	31	29	30	32	19	26
g42	207	68	193	103	344	274	344	529	153	100	132	128	181	103	181	178
g43	303	51	212	91	155	201	213	188	153	178	202	176	219	322	281	168
g44	11	7	10	7	18	14	16	8	29	2	14	3	14	4	12	9
g45	195	60	139	109	337	340	330	323	255	198	259	258	336	174	284	222
g46	2763	790	1850	1034	1986	2304	1806	2277	2044	1846	2064	2121	2328	1909	1772	1608
g47	10359	6402	8927	6042	2068	3836	2442	4388	1057	1866	2577	1051	2543	1339	1880	1979
g48	25	17	8	13	23	42	19	32	10	26	7	0	8	7	11	5
g49	324	46	258	196	386	416	371	325	323	277	347	287	372	283	331	280
g50	0	0	0	0	1	0	0	0	0	0	0	0	0	0	0	0
g51	0	0	0	0	0	0	0	0	0	0	0	0	0	0	0	0
g52	0	0	0	0	0	0	0	0	0	0	0	0	0	0	0	0
g53	0	0	0	0	0	0	0	0	0	0	0	0	0	0	0	0
g54	0	0	0	0	0	0	0	0	0	0	0	0	0	0	0	0
g55	1055	287	835	643	1203	1225	1612	1581	1303	823	704	777	1271	899	1330	1048
g56	715	148	467	249	693	711	672	810	393	380	407	325	604	556	572	616
g57	664	105	450	288	886	477	815	874	440	320	336	645	734	435	729	542
g58	80	38	88	57	128	99	114	135	59	62	70	57	80	105	86	57
g59	1	0	1	0	0	3	0	0	1	0	2	0	4	2	6	0
g60	58	52	25	35	104	79	53	85	34	56	24	67	79	48	94	63
g61	0	0	0	0	0	0	0	0	0	0	0	0	0	1	0	0
g62	323	153	243	123	233	237	254	295	195	175	181	260	236	216	192	151
g63	30	15	43	31	24	50	36	65	50	26	30	46	57	36	61	50
g64	1031	410	902	441	321	434	654	636	273	337	290	305	259	326	445	367
g65	378	99	348	90	308	306	346	325	247	205	284	322	246	238	315	218
g66	0	0	0	3	0	0	0	0	0	0	0	0	0	0	0	0
g67	8	1	14	3	20	32	35	20	9	6	4	36	7	2	1	3
g68	1	0	2	4	0	2	0	1	3	4	1	0	3	0	1	2
g69	872	369	707	426	617	672	625	911	695	558	597	911	742	691	762	808
g70	61	16	32	68	202	158	80	162	51	55	69	52	61	94	39	25
g71	107	18	67	36	102	124	82	122	427	320	95	149	202	40	35	38
g72	12	0	5	4	42	40	19	31	7	22	8	9	11	2	2	12
g73	0	0	0	0	0	0	0	0	0	6	1	4	0	0	0	0
g74	3	0	38	3	2	20	5	4	361	389	100	386	54	10	46	137
g75	53	4	26	15	141	130	93	83	47	44	27	7	50	97	89	62
g76	18	0	4	5	14	15	4	8	7	6	1	7	3	5	3	5
g77	83	21	86	20	66	110	95	94	91	82	96	63	62	71	122	97
g78	46	3	51	2	104	126	54	95	27	25	9	22	8	12	21	15
g79	247	89	218	116	114	217	220	325	211	223	198	186	295	321	395	459
g80	0	0	0	0	0	0	0	0	0	0	0	0	0	0	0	0
g81	0	0	0	0	1	0	0	0	0	0	0	0	2	3	0	0
g82	5	5	0	4	1	2	0	0	26	13	76	48	289	417	599	339
g83	6	0	9	6	48	57	7	34	60	41	51	19	49	39	47	56
g84	49	18	70	17	53	80	70	64	46	46	33	41	65	45	59	71
g85	101	26	88	56	199	227	168	173	74	85	86	43	74	92	108	78
g86	0	0	0	0	0	0	0	0	0	0	0	0	0	0	0	0
g87	241	95	239	115	248	322	296	351	288	237	254	219	212	242	230	177
g88	2183	714	1706	583	1464	1600	2079	1956	1674	1043	1047	1462	1283	1423	1991	1648
g89	47	0	0	0	0	0	0	0	0	0	0	0	0	0	0	0
g90	0	0	0	0	0	0	0	0	0	0	0	0	2	0	0	0
g91	102	32	63	27	20	50	54	38	18	34	36	26	36	47	85	29
g92	300	114	280	119	330	289	370	325	242	231	174	234	318	208	357	255
g93	223	75	207	80	288	275	297	214	240	218	189	185	258	186	235	136
g94	1066	194	438	259	367	341	369	733	424	315	339	730	642	365	580	602
g95	0	0	0	0	0	0	0	0	1	0	0	0	0	0	1	0
g96	9	0	1	0	6	9	3	5	2	1	2	2	3	3	4	2
g97	16	1	29	9	45	21	42	36	25	31	38	20	42	16	38	34
g98	1413	419	943	740	671	719	617	894	1356	1165	1071	1911	1607	1056	1292	1166
g99	1601	460	1291	512	1183	1374	1332	1544	1274	1230	1377	1763	1371	1223	1287	1186
g100	9	0	3	10	0	3	10	39	14	1	25	88	37	17	76	79
g101	1660	590	1428	782	2319	2262	1976	2432	1283	1430	2171	2037	1543	1181	1131	1016
g102	194	71	106	81	197	183	146	230	130	136	147	128	244	211	223	151
g103	1	1	4	0	7	11	8	14	11	2	12	14	15	9	18	6
g104	249	83	150	100	223	176	140	251	223	160	185	240	281	256	284	251
g105	290	85	249	78	191	180	255	284	185	147	198	257	260	178	265	193
g106	877	252	430	341	300	237	403	730	507	351	308	874	778	370	720	908
g107	612	217	406	246	387	538	349	470	510	518	428	568	535	567	567	466
g108	0	0	0	0	0	0	0	0	0	0	0	0	0	0	0	0
g109	0	0	0	0	2	0	0	2	1	0	0	0	2	0	0	0
g110	0	0	0	0	0	0	0	0	0	0	0	0	0	0	0	0
g111	235	53	197	51	219	232	261	203	185	158	252	140	202	217	177	119
g112	19	8	36	12	39	37	38	24	21	26	33	7	21	8	14	6
g113	0	0	0	0	4	4	2	0	0	0	0	0	0	0	0	0
g114	173	31	188	85	227	247	222	306	261	239	297	219	249	194	246	215
g115	0	0	0	0	0	0	0	0	0	0	0	0	0	0	0	0
g116	438	120	274	133	386	405	521	376	100	153	112	59	182	209	194	176
g117	330	0	1	41	18	1	0	0	705	16	4	9	979	5	20	1
g118	130	16	87	74	76	72	98	106	120	80	48	102	122	79	127	111
g119	36	34	47	33	8	20	15	26	63	91	22	17	21	36	40	22
g120	1051	503	1037	662	580	920	801	1223	1107	1143	792	1115	639	647	884	776
g121	0	0	0	0	0	0	0	0	0	0	0	0	0	0	0	0
g122	26	15	47	33	21	63	83	73	1	4	0	4	1	1	6	3
g123	69	27	98	33	109	84	104	119	104	63	88	96	125	115	134	145
g124	58	23	39	40	55	78	82	60	78	79	47	53	75	52	71	70
g125	0	0	0	0	0	0	0	0	0	0	0	0	0	0	0	0
g126	387	97	368	155	228	311	463	398	275	199	172	269	295	265	325	275
g127	8	5	14	1	3	12	28	9	4	1	3	5	1	1	3	3
g128	22	13	30	13	27	46	36	58	24	20	36	8	17	32	44	16
g129	710	220	567	305	524	680	675	664	482	302	339	399	395	288	409	310
g130	177	76	211	143	162	242	190	222	262	264	213	237	236	209	236	237
g131	323	77	217	144	455	404	561	432	432	245	321	283	429	299	404	305
g132	12	2	5	12	15	26	16	20	9	10	8	6	22	26	26	22
g133	0	0	0	0	0	0	0	1	0	0	0	0	0	0	0	0
g134	56	11	25	13	54	44	50	39	38	21	41	25	36	44	42	20
g135	3	0	1	2	4	8	5	3	1	0	3	0	0	4	12	1
g136	12	0	15	15	33	32	26	26	22	25	20	29	11	15	14	9
g137	3330	891	2143	809	2131	2474	2778	2684	2100	1569	1973	2062	3191	4565	5538	3780
g138	654	166	439	214	853	765	590	719	492	412	548	573	570	652	650	517
g139	112	19	65	39	183	108	122	126	110	41	87	61	155	80	89	75
g140	150	24	138	78	628	287	387	476	81	56	89	118	170	159	307	233
g141	2466	1302	2641	1418	1161	1278	1097	1649	6003	3831	5235	4126	5489	5966	5994	5409
g142	1058	346	687	558	1215	1167	965	1065	845	810	763	850	1020	850	833	686
g143	134	37	69	17	176	214	56	133	68	54	81	159	124	80	106	53
g144	743	89	372	284	475	518	468	597	766	582	586	598	902	789	888	738
g145	19	7	33	4	7	5	18	20	5	4	9	3	3	18	12	14
g146	20	0	9	8	11	8	32	11	31	14	19	33	49	30	78	89
g147	0	0	0	0	2	0	0	0	6	4	3	24	12	3	13	6
g148	58	19	39	22	40	37	31	18	32	33	43	31	62	53	61	28
g149	679	181	423	339	559	506	623	997	637	493	549	904	758	482	759	757
g150	533	82	418	406	441	202	576	762	344	585	513	1095	865	386	698	620
g151	1197	293	607	803	787	709	884	1704	860	833	595	1423	991	753	1149	1147
g152	173	65	92	111	249	298	186	227	209	279	168	287	198	101	139	131
g153	278	88	182	158	86	115	140	130	192	181	141	177	195	144	173	151
g154	120	25	79	71	161	187	183	156	117	116	109	106	154	121	157	91
g155	536	102	308	241	388	396	394	595	289	289	360	346	516	369	426	359
g156	211	46	97	84	162	227	137	186	143	154	147	122	162	189	184	95
g157	64	32	24	8	18	15	22	21	11	2	3	4	9	17	5	9
g158	365	110	253	76	186	215	290	211	211	178	129	184	211	234	377	262
g159	272	33	139	97	245	248	255	247	113	188	118	103	176	211	179	157
g160	228	106	174	126	75	132	124	148	337	371	265	405	392	346	463	352
g161	52	19	42	11	65	100	87	76	56	28	58	40	57	43	38	32
g162	258	64	183	59	203	217	379	161	252	182	137	90	214	310	537	288
g163	562	220	564	193	595	818	549	670	485	540	606	584	662	790	816	594
g164	41	11	21	2	20	10	46	21	24	10	23	11	83	10	14	34
g165	3	0	5	2	4	2	16	7	3	1	1	0	7	2	5	2
g166	1403	511	1112	336	350	469	773	713	786	641	608	766	642	998	1292	1016
g167	653	126	446	224	465	463	607	592	348	275	287	226	375	452	579	470
g168	77	50	88	37	123	139	105	91	76	57	72	69	95	96	108	94
g169	271	87	185	164	292	319	317	356	207	207	172	228	213	144	239	201
g170	1843	551	1260	1378	1037	902	1029	1637	1447	1085	1277	2483	1866	1106	1446	1416
g171	38	11	32	8	44	44	42	47	51	26	31	22	31	41	36	61
g172	86	20	47	39	109	89	123	85	91	76	51	46	61	87	92	47
g173	378	308	720	333	332	574	817	818	451	431	609	752	390	496	729	621
g174	102	101	197	56	30	44	185	83	143	78	167	144	126	75	237	189
g175	67	19	29	24	17	39	32	28	43	46	46	41	30	59	62	39
g176	40	3	9	16	2	38	16	8	11	7	15	9	25	40	64	23
g177	509	182	482	192	754	587	817	505	472	292	411	306	365	374	644	367
g178	782	254	632	410	461	536	615	706	1137	937	616	988	756	803	1250	934
g179	876	335	609	170	523	525	713	656	665	533	510	499	601	572	626	631
g180	105	46	86	60	115	193	105	121	107	86	85	186	80	129	128	144
g181	348	60	463	257	978	964	1018	1125	425	208	290	491	392	139	154	290
g182	15	6	31	19	236	243	156	83	14	11	26	27	17	21	35	22
g183	24	5	20	7	17	27	13	10	23	7	10	15	10	13	22	17
g184	158	25	106	30	39	63	97	113	53	22	22	31	34	13	38	43
g185	74	15	89	55	31	58	108	75	95	29	51	78	142	50	141	192
g186	0	0	0	0	0	0	1	0	1	0	0	0	6	0	2	0
g187	10	0	0	0	4	0	0	0	0	0	0	0	0	0	0	0
g188	204	61	126	67	129	211	181	163	148	97	131	121	151	158	185	137
g189	0	0	0	0	2	0	0	0	2	0	0	0	0	0	0	0
g190	0	0	0	0	1	0	0	0	0	0	0	0	0	0	0	0
g191	0	0	0	0	0	1	1	0	0	0	0	0	1	0	0	0
g192	82	11	82	40	131	177	159	145	114	111	109	119	89	124	160	146
g193	211	56	157	68	151	180	233	182	278	186	100	122	127	165	94	72
g194	361	91	171	23	433	498	410	195	92	131	60	21	40	39	34	18
g195	13	2	22	6	229	218	32	120	4	14	1	5	2	2	8	24
g196	63	26	56	38	91	88	87	79	30	41	46	46	63	50	62	63
g197	1535	364	877	415	1707	1882	1639	1816	1281	1027	790	571	753	712	469	527
g198	12	0	3	4	9	25	25	34	4	0	0	0	0	0	0	0
g199	62	21	65	30	259	211	193	202	17	37	29	20	5	7	7	6
g200	28	14	15	6	71	43	13	25	11	11	2	11	4	4	3	2
g201	19	8	29	25	38	47	56	56	7	4	21	19	16	29	19	21
g202	0	0	0	0	1	0	2	1	20	0	0	0	5	0	0	0
g203	8	0	1	1	3	1	3	18	12	1	1	6	66	0	1	19
g204	0	0	0	0	0	0	0	0	0	0	0	0	0	0	0	0
g205	22	0	7	13	9	19	24	13	6	8	9	9	30	20	34	21
g206	6	5	10	7	2	8	34	23	14	8	7	7	4	8	41	18
g207	0	0	0	0	0	1	0	0	0	0	0	0	0	0	0	0
g208	1249	371	453	303	361	656	32	67	1188	421	3421	2217	9053	11472	16945	16826
g209	0	0	1	0	4	0	4	0	0	0	0	0	0	0	0	0
g210	8	0	10	1	5	2	15	6	4	0	0	0	1	0	1	1
g211	22	42	9	0	7	52	8	7	152	53	199	104	1236	1535	2909	1589
g212	73	12	26	29	80	107	69	56	76	72	73	77	80	51	56	37
g213	237	47	159	167	113	226	175	367	121	186	106	497	393	119	249	413
g214	7	0	2	4	1	7	2	8	16	7	8	53	9	7	8	11
g215	1046	298	806	336	1022	1216	1185	1205	782	703	975	877	786	845	958	785
g216	822	268	749	266	599	628	972	912	432	322	388	312	426	464	706	513
g217	2045	634	1565	567	2930	3306	2946	2020	515	974	678	269	440	1064	438	349
g218	215	76	198	108	129	197	213	218	229	213	220	273	223	90	217	168
g219	141	50	156	77	118	173	156	170	137	111	115	118	145	99	147	68
g220	29	4	23	33	67	46	38	62	74	78	58	40	41	53	81	39
g221	2244	545	1427	544	1054	1170	1580	1624	1391	1072	1072	1018	1280	1192	1383	1131
g222	631	163	393	305	764	854	730	752	603	486	501	483	774	875	932	708
g223	30	7	18	9	19	22	31	39	36	16	20	18	32	19	35	39
g224	0	0	4	0	10	9	6	24	30	33	33	65	30	72	102	144
g225	0	0	2	1	3	3	2	8	14	7	27	7	7	13	44	38
g226	218	69	116	77	319	298	198	268	166	194	141	148	269	234	164	164
g227	160	66	96	39	128	128	195	138	167	76	105	75	122	189	226	170
g228	0	0	0	0	0	0	0	0	0	0	0	0	0	0	4	4
g229	449	54	231	229	614	620	477	565	335	392	351	268	464	480	506	351
g230	797	299	687	289	729	824	961	816	556	434	581	602	522	573	728	703
g231	38	10	8	10	91	50	73	61	57	49	47	18	20	34	55	46
g232	442	187	539	143	57	224	256	278	342	307	233	232	207	162	301	287
g233	584	142	503	204	307	396	533	484	384	301	251	328	380	408	595	503
g234	26	2	9	9	1	8	1	1	20	14	15	6	1	3	3	3
g235	725	176	496	130	211	260	420	352	490	345	285	242	417	373	536	455
g236	172	27	57	30	103	93	106	124	67	50	51	45	80	77	76	70
g237	811	129	375	194	535	380	447	546	806	451	258	325	2291	646	668	465
g238	542	245	520	351	514	512	618	780	484	431	505	379	650	449	1001	583
g239	552	12	168	85	169	45	67	194	415	298	285	413	956	267	282	262
g240	612	247	784	268	496	695	1009	772	415	396	386	460	357	416	761	600
g241	12	7	41	28	24	20	27	43	19	40	18	24	24	17	45	16
g242	280	77	251	151	211	274	233	243	272	228	356	204	344	332	404	356
g243	2	0	1	0	0	3	4	0	5	0	5	0	5	1	3	0
g244	62	17	33	20	46	41	71	46	34	18	22	9	20	14	22	14
g245	102	14	58	45	102	111	111	105	113	116	52	73	94	91	128	112
g246	904	280	615	354	550	747	751	817	434	515	303	535	333	404	517	509
g247	156	79	273	280	64	136	357	320	477	587	297	572	255	270	400	445
g248	742	223	458	211	484	566	607	502	470	402	308	304	300	261	282	244
g249	0	0	0	0	0	1	0	0	0	0	0	0	0	0	0	0
g250	390	88	384	238	564	677	454	640	179	188	188	154	172	182	180	106
g251	0	0	3	0	6	3	4	1	0	3	2	9	1	0	2	0
g252	97	14	24	6	68	95	44	48	63	70	96	67	428	478	632	338
g253	43	16	30	6	77	65	59	57	36	29	14	30	16	8	16	18
g254	311	59	321	127	229	226	298	287	209	153	42	87	27	15	34	15
g255	51	11	55	27	255	274	221	197	38	68	24	34	8	14	13	16
g256	1468	516	811	857	515	550	739	633	435	801	813	558	427	740	612	543
g257	16	2	2	22	0	3	3	0	13	33	32	44	25	85	329	44
g258	0	0	0	0	0	0	0	0	0	0	0	0	0	0	0	0
g259	65	8	16	2	3	1	14	4	166	75	46	63	124	46	31	26
g260	192	12	37	28	9	5	3	7	521	169	94	128	511	109	98	54
g261	48	18	40	18	78	58	55	67	47	46	29	56	58	44	38	54
g262	101	15	74	17	76	47	58	108	148	113	134	241	191	75	99	203
g263	158	50	206	89	262	334	247	280	181	170	212	191	212	223	207	181
g264	481	94	231	173	147	138	316	330	520	192	395	605	614	440	656	422
g265	251	116	196	72	198	192	266	198	202	142	160	110	197	157	244	184
g266	301	107	185	222	35	102	126	162	40	83	40	60	20	12	66	21
g267	0	0	0	0	0	0	0	0	1	0	1	0	0	5	0	0
g268	390	169	418	181	344	562	580	767	223	252	283	508	348	304	315	373
g269	0	0	1	0	1	5	4	2	6	0	1	4	7	9	5	0
g270	0	0	0	1	0	0	0	0	0	0	0	0	1	2	0	0
g271	40	7	23	5	49	27	47	21	21	12	20	12	22	4	13	10
g272	1	0	1	0	0	7	0	2	4	2	0	23	0	0	0	7
g273	314	141	293	151	400	474	499	396	332	376	229	275	278	425	356	283
g274	0	0	0	0	0	0	0	0	0	0	0	0	0	0	0	0
g275	3	10	1	5	1	6	6	6	3	5	4	0	0	5	2	1
g276	0	0	0	0	0	0	0	0	0	0	0	0	0	0	0	0
g277	918	168	625	278	462	543	639	665	759	489	517	598	732	640	825	687
g278	0	0	0	0	0	0	2	0	0	0	3	0	0	0	2	0
g279	4	0	0	6	3	0	0	6	14	0	1	1	22	0	2	0
g280	0	0	0	0	0	0	0	0	0	0	0	0	0	0	0	0
g281	0	0	0	0	0	0	0	0	0	0	0	0	0	0	0	0
g282	154	76	162	51	76	90	115	121	172	130	140	203	112	74	73	80
g283	277	206	495	352	273	548	945	630	106	213	174	177	67	73	75	138
g284	564	155	558	269	643	962	1053	1043	375	281	255	342	359	588	780	636
g285	244	42	170	59	227	242	307	263	262	197	218	204	407	218	374	237
g286	9	0	8	6	19	27	9	11	26	13	35	7	19	12	41	16
g287	1448	491	1293	1054	1778	2187	2301	1823	588	560	540	283	550	527	726	527
g288	180	36	151	59	132	198	178	202	145	149	112	154	129	166	189	141
g289	0	0	0	0	0	0	0	0	0	0	0	0	0	0	0	0
g290	0	5	2	0	2	1	0	0	3	2	2	4	2	3	1	1
g291	429	100	347	93	209	288	301	322	219	203	283	273	234	216	234	206
g292	0	0	0	0	0	0	0	0	0	0	0	0	0	0	0	0
g293	5	0	1	0	6	0	0	0	0	0	0	0	0	0	0	0
g294	682	128	427	281	1454	1489	1141	1135	771	671	702	533	1142	753	940	657
g295	2	0	7	13	12	17	17	14	98	79	31	60	26	16	43	17
g296	44	30	35	11	94	107	69	64	59	39	30	35	30	41	53	40
g297	476	132	352	134	412	456	441	542	303	261	390	343	371	391	377	320
g298	21	22	217	73	196	217	88	124	2760	2433	1605	2534	1081	471	741	697
g299	0	0	0	0	16	17	1	25	2	2	6	27	8	4	42	16
g300	0	0	0	0	0	0	0	0	0	0	0	0	0	0	0	0
g301	0	0	0	0	2	0	0	0	0	0	0	0	0	0	0	0
g302	0	0	0	0	0	0	0	0	0	0	0	0	3	8	0	0
g303	11	12	4	0	13	18	1	2	0	2	0	2	1	0	0	0
g304	392	175	282	86	368	307	535	386	216	164	143	154	180	211	301	221
g305	173	52	124	45	220	217	194	212	205	136	190	131	275	162	138	121
g306	0	0	3	0	1	0	0	2	0	7	0	0	1	0	4	4
g307	1106	283	576	457	932	828	811	1160	1062	812	785	1261	1090	862	1095	843
g308	76	35	48	79	47	55	48	59	163	137	106	96	116	160	188	159
g309	67	22	53	61	105	111	105	74	94	105	71	82	64	93	86	89
g310	2	0	7	0	36	32	5	12	76	59	72	55	18	18	12	14
g311	1199	115	393	231	932	613	455	519	2402	1020	606	786	1283	836	1232	784
g312	0	0	0	0	0	0	1	0	0	0	0	0	0	0	0	0
g313	0	0	0	0	0	0	0	0	0	0	0	0	0	0	0	0
g314	0	0	0	0	0	1	0	0	0	0	0	0	0	0	0	0
g315	0	0	0	0	0	0	0	0	0	0	0	0	0	0	0	0
g316	290	120	367	196	454	706	927	528	269	323	350	258	244	483	760	444
g317	827	340	480	374	2372	3086	1244	1738	543	658	1087	1002	1319	2145	1913	1997
g318	2	0	1	1	0	1	0	2	0	10	13	5	20	34	10	14
g319	1061	369	1285	557	1013	1331	1152	1129	1436	1398	1814	2243	1464	1563	2516	1599
g320	89	32	93	38	92	103	127	116	135	78	137	81	167	117	154	176
g321	0	0	0	0	0	0	0	0	0	3	3	0	0	1	1	0
g322	357	156	330	110	287	358	345	371	283	321	285	312	333	283	397	249
g323	49	2	36	12	22	14	92	28	36	18	35	12	33	3	10	8
g324	834	248	637	223	555	555	764	688	547	381	485	445	477	609	695	706
g325	22	1	9	15	130	104	130	56	5	2	0	0	0	0	1	0
g326	20	0	2	4	3	14	3	4	0	0	0	0	0	1	0	0
g327	0	0	0	0	0	0	0	0	0	0	0	0	0	0	0	0
g328	26	14	28	39	34	81	49	85	19	33	54	38	22	21	46	35
g329	0	0	0	0	0	0	0	0	0	0	0	0	0	0	0	0
g330	2	0	6	0	1	0	0	0	3	0	0	0	8	0	0	0
g331	0	0	0	0	0	0	0	0	0	0	0	0	0	0	0	0
g332	0	0	0	0	0	0	0	0	0	0	0	0	0	0	0	0
g333	0	0	1	0	0	0	0	0	0	0	0	0	0	0	0	0
g334	0	0	0	0	0	0	0	0	0	0	0	0	0	0	0	0
g335	0	0	0	0	0	0	0	0	0	0	0	1	0	0	0	0
g336	0	0	0	0	0	0	0	0	0	0	0	0	0	0	0	0
g337	0	0	0	0	0	0	0	0	0	0	0	0	0	0	0	0
g338	0	0	0	0	0	0	0	0	0	0	0	0	0	0	0	0
g339	2247	435	1379	724	1863	2015	1613	2239	1487	1112	1432	1463	2000	1652	1960	1634
g340	336	109	316	184	587	584	508	554	346	256	455	298	484	267	482	308
g341	215	72	192	93	168	194	226	214	193	155	159	159	181	219	250	199
g342	453	129	369	203	570	756	542	555	268	241	268	213	210	171	176	175
g343	4011	1820	3507	2365	1620	2349	3743	3825	2744	3235	3144	3146	2200	2492	2233	1461
g344	53	18	19	93	6	11	23	34	62	74	53	174	112	55	168	129
g345	2473	1247	2130	2028	2614	2991	2532	2897	1747	2507	1551	1213	963	1196	914	824
g346	260	107	177	95	177	159	274	200	158	115	77	148	168	175	235	178
g347	4	2	7	3	11	5	15	10	7	10	8	16	9	11	25	14
g348	0	0	0	0	0	0	0	0	0	0	0	0	0	0	0	0
g349	465	116	268	248	316	340	373	639	374	335	283	445	307	251	425	325
g350	29	0	0	0	0	0	0	0	0	0	0	0	0	0	0	0
g351	122	26	60	25	79	97	107	101	261	170	251	170	646	690	1270	840
g352	51	5	14	19	37	41	18	34	45	20	22	11	64	24	29	20
g353	1573	971	1732	631	615	1145	1323	1199	1564	1625	1616	910	1595	2886	3134	1972
g354	786	193	724	289	651	896	1084	1699	62	35	14	277	26	12	15	195
g355	0	0	0	0	0	0	0	0	0	0	0	1	0	0	0	0
g356	0	0	0	0	0	0	1	0	0	0	0	2	0	0	0	0
g357	7916	1394	4905	3345	6367	1763	4814	8613	4670	4350	4040	8236	6175	3959	6197	4086
g358	128	15	81	38	171	192	145	116	138	70	61	60	163	75	73	34
g359	4623	820	3445	2450	3018	2892	4189	8239	1532	1232	1195	3344	2601	1216	3074	3354
g360	17	0	4	7	68	69	31	27	68	37	48	35	99	145	130	91
g361	110	45	76	50	119	226	96	79	284	211	758	535	1768	2937	3375	2519
g362	0	0	0	2	1	7	4	3	4	0	3	3	7	8	2	6
g363	42	9	47	13	25	43	31	30	92	100	87	25	90	285	158	107
g364	46	1	40	5	17	25	30	18	21	16	12	18	9	8	21	1
g365	145	56	162	102	325	356	311	277	146	157	133	175	123	212	214	154
g366	48	14	74	6	89	118	56	109	32	25	90	41	49	43	71	53
g367	14	5	11	20	148	139	100	98	0	0	0	0	0	0	4	0
g368	25	0	3	0	4	0	1	7	26	0	6	0	56	0	0	0
g369	74	8	40	28	73	89	102	61	25	17	14	23	22	37	36	13
g370	601	227	462	301	281	416	454	441	304	338	382	323	262	276	326	232
g371	245	59	163	39	327	369	249	235	125	97	106	90	135	203	160	151
g372	0	0	0	0	0	0	0	0	0	0	0	0	0	0	0	0
g373	110	4	16	16	295	440	23	13	292	205	437	203	1237	1780	1359	1001
g374	0	0	0	0	0	0	0	0	0	0	0	0	0	0	0	0
g375	30	6	9	1	17	12	15	11	168	94	155	44	812	1075	955	466
g376	399	178	296	158	374	435	465	473	335	343	337	326	414	455	542	464
g377	173	71	124	47	92	87	112	109	250	172	145	167	196	257	336	225
g378	63	7	48	39	58	68	90	63	221	151	64	134	136	35	194	102
g379	0	0	0	0	0	0	0	0	0	0	0	0	0	0	0	0
g380	753	243	813	501	649	953	960	959	801	684	642	1079	391	368	489	485
g381	1475	369	497	275	27	77	121	131	4038	1715	1860	1818	5423	3073	3259	1723
g382	85	16	47	22	91	89	103	82	60	35	51	48	54	43	38	38
g383	224	104	167	80	175	236	174	163	356	396	224	162	157	214	216	143
g384	0	0	9	1	18	11	28	42	0	0	3	0	0	0	1	0
g385	0	0	1	0	0	0	2	4	8	0	0	0	0	0	5	0
g386	378	168	240	118	248	265	302	274	329	308	328	309	280	305	351	221
g387	0	0	0	0	0	0	0	0	0	0	0	0	0	0	0	0
g388	273	87	300	197	134	149	139	198	1086	636	627	441	524	242	596	235
g389	194	45	123	54	202	179	181	203	177	140	120	130	179	203	163	146
g390	17	4	19	0	16	14	10	43	20	5	6	7	21	17	27	22
g391	5	0	1	6	23	19	6	8	6	7	2	3	14	10	16	18
g392	0	3	0	1	0	0	0	0	64	9	6	2	53	31	28	12
g393	932	216	480	174	310	449	584	475	128	115	87	66	40	57	63	58
g394	0	0	0	0	2	0	0	0	0	0	0	0	0	0	0	0
g395	0	0	0	0	0	2	5	0	0	0	2	0	0	1	5	0
g396	0	0	0	0	0	0	0	0	0	0	0	0	0	0	0	0
g397	0	0	0	0	0	0	0	0	0	0	0	0	0	0	0	0
g398	0	0	0	0	0	0	0	0	0	0	0	0	0	0	0	0
g399	549	126	425	213	437	508	531	597	450	501	413	348	453	462	600	436
g400	6698	988	2073	1833	868	1474	2505	1421	4815	4986	3580	1415	2091	5795	4868	1733
g401	34	13	6	4	9	42	11	15	2	6	4	0	4	12	2	2
g402	4080	452	2917	1159	11960	7315	7241	8493	5676	4302	5496	7046	4569	1958	1998	3284
g403	5	3	48	29	4	51	54	42	48	40	102	52	146	227	492	117
g404	1268	229	723	569	680	329	419	1058	559	661	688	1140	1298	555	725	712
g405	579	136	315	186	484	405	347	448	430	379	392	350	648	421	358	392
g406	281	80	290	119	251	418	442	371	382	285	374	413	449	337	660	459
g407	5	6	11	2	0	3	1	1	12	6	2	46	2	3	10	0
g408	1647	381	684	450	867	1033	778	1133	709	641	470	499	784	821	696	646
g409	143	80	113	62	116	127	98	100	145	114	89	125	149	134	75	113
g410	315	67	211	118	324	238	426	319	349	299	302	272	349	287	351	275
g411	119	22	73	38	90	111	159	119	84	40	90	48	85	84	128	83
g412	10	0	6	6	10	13	21	13	7	16	5	9	11	14	12	5
g413	0	0	0	0	0	0	0	0	0	0	0	0	0	4	2	4
g414	237	27	135	330	318	176	117	350	150	191	186	731	224	61	143	194
g415	222	218	281	130	235	246	196	167	13	60	28	48	35	47	15	30
g416	0	0	0	0	0	0	0	0	0	0	0	0	0	0	1	0
g417	0	0	0	0	0	0	0	0	0	0	0	0	0	0	0	0
g418	0	0	0	0	3	0	0	2	0	0	0	0	0	0	0	0
g419	404	90	283	126	310	371	336	373	403	365	285	271	378	334	419	347
g420	11	5	12	0	9	33	6	14	32	1	14	13	31	15	17	2
g421	544	173	498	375	150	346	320	583	590	417	540	932	1833	1407	1475	1557
g422	0	0	0	0	0	0	1	0	0	0	0	0	3	0	2	1
g423	0	0	1	6	2	6	1	1	4	3	14	11	8	17	17	15
g424	476	143	272	213	173	245	220	241	368	352	370	258	530	375	452	552
g425	0	0	0	0	2	1	2	0	0	0	5	4	0	0	3	3
g426	15	23	22	18	3	23	16	16	15	27	28	18	23	68	72	45
g427	0	0	0	1	0	0	0	0	0	0	0	4	0	1	9	0
g428	1	0	0	0	0	1	0	0	0	0	0	0	0	0	0	0
g429	0	0	0	0	0	0	1	0	0	0	0	0	0	0	0	0
g430	0	0	0	0	0	0	0	0	0	0	0	0	0	0	0	0
g431	0	0	0	0	0	0	0	0	0	0	0	0	0	0	0	0
g432	0	0	0	0	0	0	0	0	0	0	0	0	0	0	0	0
g433	0	0	0	0	0	0	0	0	0	0	0	0	0	0	0	0
g434	69	14	27	36	29	57	38	45	76	53	122	147	448	195	345	197
g435	72	25	71	34	76	116	97	97	77	71	88	56	74	112	166	91
g436	146	66	151	139	81	76	93	170	168	168	196	249	200	248	281	229
g437	304	111	260	180	294	375	342	335	268	240	247	296	245	266	298	242
g438	247	35	239	76	116	127	153	189	118	38	106	95	131	136	60	52
g439	0	0	0	0	0	0	0	0	0	0	0	0	0	0	0	0
g440	0	0	0	0	0	0	0	0	0	0	0	0	0	0	0	0
g441	0	0	0	0	0	0	0	0	0	0	0	0	0	0	0	0
g442	0	0	0	0	0	0	0	0	0	0	0	0	0	0	0	0
g443	0	0	0	0	2	0	0	0	0	2	0	0	0	0	0	0
g444	151	31	162	54	147	207	216	193	150	158	106	142	158	171	169	221
g445	185	83	335	169	476	485	291	461	181	197	227	192	276	261	274	243
g446	968	276	737	326	694	832	881	850	585	432	444	559	628	465	818	715
g447	280	95	259	109	253	226	267	239	276	190	262	289	318	222	337	275
g448	4	0	0	0	3	6	3	2	2	3	4	0	0	3	5	0
g449	0	8	0	0	1	1	0	1	5	1	0	0	5	2	4	2
g450	655	168	411	309	762	783	927	712	608	474	455	429	538	589	656	508
g451	469	84	329	195	327	499	414	497	326	357	365	319	364	362	476	285
g452	387	123	338	180	425	424	355	484	312	274	269	369	366	285	298	303
g453	87	34	100	58	102	80	143	60	238	146	114	89	85	94	202	104
g454	114	29	95	55	165	191	189	116	141	160	124	93	89	162	140	130
g455	406	173	323	328	414	513	428	697	1296	821	428	1143	713	434	628	631
g456	58	27	86	20	80	104	89	110	64	74	64	85	67	80	146	122
g457	150	91	198	97	116	219	160	175	233	213	162	155	273	295	249	196
g458	176	56	192	70	530	402	357	443	242	175	174	168	148	114	85	117
g459	2	4	3	0	11	12	10	8	2	4	5	2	3	0	1	0
g460	2143	615	1669	613	1222	1692	1645	1369	2443	1920	2130	2266	2846	2039	3150	2044
g461	780	357	627	176	414	515	718	523	420	332	292	286	448	540	736	745
g462	418	199	745	398	1740	2711	1921	2376	100	226	131	182	135	81	73	139
g463	37	2	56	20	231	308	307	222	4	11	5	0	7	12	10	3
g464	798	258	511	352	670	900	734	848	1175	1002	721	916	936	861	986	840
g465	64	50	64	42	80	113	98	69	56	63	40	62	56	58	80	37
g466	311	273	362	218	369	691	441	619	170	438	209	196	162	378	328	303
g467	99	30	15	147	32	94	38	182	42	198	103	490	294	164	395	647
g468	51	25	25	35	36	67	39	53	47	49	45	63	32	52	51	58
g469	95	23	56	24	41	46	65	64	51	39	105	138	213	180	234	190
g470	267	76	174	78	176	197	202	176	166	145	127	126	164	148	176	139
g471	903	369	713	353	734	701	788	919	235	204	186	206	166	204	210	193
g472	27	3	17	1	105	54	82	114	25	13	12	15	0	7	8	9
g473	47	11	47	59	85	83	60	103	67	46	54	55	121	91	133	93
g474	49	9	18	30	0	1	0	0	5	8	4	1	0	1	0	0
g475	27	14	20	7	0	7	0	0	0	2	4	0	0	0	0	0
g476	590	155	355	158	305	290	389	333	204	154	173	213	205	192	251	210
g477	38	3	17	31	115	129	83	104	47	19	33	39	67	63	73	59
g478	195	40	105	265	143	88	67	286	320	233	322	1007	600	233	451	601
g479	0	0	1	0	0	0	2	0	2	0	1	1	2	3	2	9
g480	8	1	10	4	3	2	5	15	41	15	20	31	35	34	48	62
g481	0	0	1	0	0	4	0	3	2	1	11	9	5	0	15	9
g482	12	2	12	22	6	7	11	59	51	28	52	123	131	31	89	177
g483	1	0	0	0	3	2	0	0	0	0	0	0	1	0	1	0
g484	0	0	0	0	0	0	0	0	0	0	0	0	0	0	0	0
g485	0	0	0	0	0	0	0	1	1	0	0	1	0	0	0	1
g486	273	0	96	73	16	257	111	28	66	39	160	64	24	56	63	57
g487	0	0	0	0	0	0	0	0	0	0	0	0	0	0	0	0
g488	0	0	0	0	0	0	0	0	0	0	0	0	0	0	0	0
g489	3	0	0	0	10	0	0	0	7	0	0	0	0	2	0	1
g490	11	8	13	8	14	32	18	38	62	48	50	22	76	64	33	54
g491	21	5	17	9	49	69	26	37	155	155	335	111	349	832	580	371
g492	1949	91	356	289	662	115	126	609	220	187	126	357	178	44	58	100
g493	664	120	319	169	536	393	484	452	360	299	233	284	328	309	419	244
g494	0	1	0	7	1	2	5	0	1	0	0	9	0	0	0	2
g495	15	2	19	8	23	40	51	55	18	4	8	14	2	11	20	11
g496	626	164	366	360	642	694	605	739	397	410	421	394	362	311	345	339
g497	2761	780	2081	1785	3540	2546	2650	3501	872	650	585	996	793	474	595	675
g498	69	6	15	23	65	44	60	51	60	36	42	33	47	53	47	24
g499	82	31	84	69	123	138	118	143	137	140	131	165	167	98	154	101
g500	99	40	87	34	64	116	101	78	96	62	89	56	107	108	148	84
g501	289	90	139	167	218	226	142	233	186	171	145	212	277	231	268	243
g502	343	158	270	176	314	370	345	358	206	284	240	303	354	315	356	293
g503	1	0	0	0	0	0	3	1	1	0	0	0	3	0	1	10
g504	187	56	104	41	90	175	126	103	306	261	227	302	307	444	567	390
g505	0	0	1	0	0	0	0	0	0	0	0	0	0	0	2	0
g506	0	0	0	0	0	0	0	1	0	0	2	0	0	0	0	1
g507	329	94	346	106	401	446	300	432	239	192	260	315	428	468	535	408
g508	0	0	0	0	0	0	0	0	0	0	0	0	0	0	0	0
g509	1	0	0	0	0	0	0	0	0	0	0	0	0	0	0	0
g510	7988	2588	3524	5483	6971	2545	2513	8871	1761	2544	1686	7840	4184	2528	3053	3158
g511	355	54	180	236	232	194	273	456	215	122	139	237	241	113	202	180
g512	577	101	341	364	435	337	389	676	453	497	362	755	452	336	400	464
g513	0	0	0	0	0	0	0	0	0	0	0	0	0	0	0	0
g514	548	214	304	230	183	309	382	317	752	930	393	799	280	338	366	370
g515	114	44	81	38	101	133	132	147	109	104	93	105	124	90	133	119
g516	34	0	37	37	31	27	78	74	28	2	54	40	119	8	27	48
g517	15	8	106	3	197	68	4	180	8	9	22	0	12	16	54	23
g518	384	111	282	149	349	358	449	386	372	268	304	294	296	340	441	379
g519	7	5	10	8	4	4	15	3	4	10	0	0	3	0	2	1
g520	3593	1489	2231	704	1386	1251	1892	1503	1873	1203	1327	1619	1440	1935	2645	3116
g521	119	57	141	32	194	262	206	155	27	28	51	22	29	85	66	54
g522	30	23	15	18	32	36	20	22	24	39	36	35	47	15	35	25
g523	173	41	105	48	111	129	187	168	138	72	132	140	127	131	147	136
g524	0	0	0	0	0	1	5	0	36	13	33	4	137	59	97	67
g525	352	13	18	13	325	40	63	39	439	25	35	27	561	67	38	20
g526	5	0	0	0	3	0	0	3	8	9	0	1	7	0	6	0
g527	767	265	624	305	561	606	604	793	801	692	604	808	630	629	744	651
g528	2	0	0	2	3	6	4	4	2	6	7	6	2	3	6	2
g529	787	61	237	155	7	9	30	12	302	277	381	75	254	225	252	126
g530	722	58	209	285	146	122	129	199	216	176	197	55	347	276	197	113
g531	0	0	0	0	1	0	3	0	3	0	3	0	4	0	1	3
g532	1	0	0	2	0	1	0	3	289	0	0	0	0	0	0	0
g533	0	0	0	0	0	0	0	0	26	2	0	0	0	0	2	0
g534	2451	537	750	718	680	532	604	927	769	666	575	898	843	397	770	584
g535	17	3	7	5	1	1	2	0	12	8	18	0	11	1	10	7
g536	1431	501	940	536	841	941	836	916	901	773	944	948	767	847	820	576
g537	1	1	0	1	0	0	1	0	13	4	7	10	43	7	23	26
g538	1	0	3	0	0	0	0	2	2	0	1	0	0	0	0	0
g539	0	0	0	0	0	0	0	0	0	0	0	0	0	0	0	0
g540	13	22	23	8	23	34	42	27	15	23	15	14	12	16	18	20
g541	0	0	0	0	0	0	0	0	0	0	0	0	0	0	0	0
g542	3	0	0	0	0	0	0	0	0	0	2	0	0	0	1	0
g543	0	0	0	0	0	0	0	0	0	0	0	0	0	0	0	0
g544	7	0	28	19	2	12	16	8	10	1	10	2	17	11	22	17
g545	72	5	52	26	82	66	76	43	72	37	41	30	90	26	59	45
g546	5	0	0	0	0	0	1	0	0	0	0	0	0	0	0	0
g547	1	0	2	0	0	1	2	2	1	2	0	3	0	0	5	1
g548	17	0	2	0	6	2	5	4	10	3	8	0	3	0	11	3
g549	88	8	51	20	42	54	93	41	25	21	53	25	32	23	79	22
g550	577	160	525	213	525	543	721	465	383	329	435	379	398	341	554	315
g551	184	64	203	34	157	149	211	175	141	89	125	95	91	88	191	131
g552	502	79	470	230	1833	1500	1030	1321	219	155	178	212	286	119	135	101
g553	399	186	424	195	392	496	525	672	217	182	232	224	389	319	460	356
g554	70	10	49	31	24	45	39	70	161	97	86	163	184	83	208	161
g555	595	153	325	232	361	318	301	303	1354	810	475	617	722	531	722	432
g556	0	0	0	9	0	0	3	0	40	17	143	173	1412	1331	1574	826
g557	0	0	0	0	0	0	0	0	1	1	0	0	0	0	0	0
g558	14	0	22	0	17	0	6	0	11	0	21	0	1	0	21	0
g559	0	0	0	0	0	0	0	0	0	0	0	0	0	0	0	0
g560	3	0	7	0	5	5	18	5	17	1	17	13	34	3	58	17
g561	665	183	411	631	716	696	846	895	293	387	254	584	528	345	297	300
g562	771	236	940	463	845	829	1002	1013	965	676	825	1008	638	555	822	668
g563	0	0	0	0	0	0	0	0	0	0	0	0	0	0	0	0
g564	71	1	22	20	24	11	5	47	64	55	73	407	76	15	87	115
g565	0	0	0	0	0	0	0	0	0	0	0	0	0	0	0	0
g566	151	65	128	112	188	223	152	215	120	179	155	185	162	202	130	155
g567	134	31	81	76	157	72	112	221	65	58	54	72	145	75	145	117
g568	5	0	0	0	3	0	0	3	0	0	0	0	0	0	0	0
g569	719	184	516	345	556	683	875	940	292	276	349	284	387	510	537	496
g570	2	0	22	4	13	42	7	29	0	0	0	4	2	0	0	0
g571	296	104	218	81	176	226	247	272	133	106	111	61	94	158	140	188
g572	0	0	0	0	0	0	0	0	0	0	0	0	0	0	0	0
g573	195	99	139	77	129	189	225	191	178	145	119	176	142	149	235	182
g574	395	156	543	264	1097	1393	919	1317	284	217	287	403	333	305	406	410
g575	2870	901	2125	896	1455	1687	2001	2173	2390	1603	1240	2147	1577	1385	1860	1647
g576	1095	344	833	467	428	630	833	960	1091	869	1084	960	1692	1632	2545	1700
g577	45	25	60	18	36	40	48	57	65	17	32	50	33	47	31	71
g578	178	5	179	70	155	153	224	222	58	39	63	31	85	25	99	53
g579	0	0	0	0	0	0	0	0	0	0	0	0	0	0	0	0
g580	0	0	0	0	0	0	3	0	2	0	7	0	0	0	2	0
g581	0	0	0	0	0	0	0	0	0	0	0	0	0	0	0	0
g582	3	0	0	0	0	0	0	0	5	7	0	0	16	10	10	1
g583	0	0	0	0	0	0	0	0	0	0	0	0	0	0	1	0
g584	165	38	20	60	1	205	0	12	43	63	24	114	610	289	132	359
g585	0	2	1	2	2	2	0	0	3	0	0	3	1	0	1	2
g586	3	0	1	6	8	18	14	6	9	7	2	2	6	16	0	4
g587	89	22	43	32	24	75	33	33	45	37	25	8	17	6	36	11
g588	371	107	197	69	134	146	247	167	242	168	144	114	171	192	363	273
g589	129	24	66	114	168	156	125	122	159	192	169	129	122	136	113	107
g590	1008	350	814	224	782	775	957	958	440	334	392	464	426	560	613	550
g591	14	12	15	4	6	11	10	9	15	20	6	36	6	7	17	9
g592	0	0	0	0	0	0	0	0	0	0	0	0	0	0	0	0
g593	0	0	0	0	0	2	0	0	0	0	0	0	0	0	0	0
g594	0	0	0	0	0	0	0	0	0	0	0	0	0	0	0	0
g595	0	0	0	1	0	0	0	0	0	0	0	0	0	0	0	0
g596	0	0	0	0	0	0	0	0	0	0	0	0	0	0	0	0
g597	2	0	0	0	0	0	1	0	0	0	0	0	0	0	0	0
g598	0	0	0	0	0	0	0	0	0	0	0	0	0	0	0	0
g599	0	0	0	0	0	0	0	0	0	0	0	0	0	0	0	0
g600	89	14	26	29	135	134	57	97	131	155	104	126	223	260	191	179
g601	0	0	0	0	0	0	0	0	0	0	0	0	0	0	0	0
g602	0	0	0	0	0	0	0	0	0	0	0	0	0	0	0	0
g603	9	0	2	1	0	0	0	0	0	0	0	0	0	0	0	0
g604	7788	1960	5493	1741	4596	5154	4943	5418	4272	4563	6070	4246	5457	5621	6066	5158
g605	2575	799	2560	1186	6599	6581	4308	4143	2061	1985	2111	1827	1271	1194	1179	872
g606	24	35	27	18	30	38	26	18	84	57	55	74	91	52	57	59
g607	573	168	365	325	347	401	309	464	917	762	783	973	936	710	979	665
g608	10	12	34	10	69	100	37	91	29	23	48	40	86	66	108	108
g609	14	0	63	16	52	105	59	131	24	19	48	37	129	101	143	183
g610	23	1	19	7	82	50	56	66	3	6	0	3	2	6	3	1
g611	0	0	0	0	0	0	0	0	0	0	0	0	0	0	0	0
g612	0	0	0	0	0	0	0	0	0	0	0	0	0	0	0	0
g613	1	0	2	3	0	0	0	0	2	24	15	12	0	7	0	1
g614	0	0	0	0	0	0	0	0	0	0	0	0	0	0	0	0
g615	0	0	0	0	0	0	0	0	0	0	0	0	0	0	0	0
g616	0	0	0	0	0	0	0	0	0	0	0	0	0	0	0	0
g617	0	0	0	0	0	0	0	0	0	0	0	0	0	0	0	0
g618	0	0	0	0	0	0	0	0	0	0	0	0	0	0	0	0
g619	0	0	0	0	0	0	0	0	1	0	0	0	0	0	0	0
g620	0	0	0	0	0	0	0	0	0	0	0	0	0	0	1	0
g621	551	216	514	251	481	742	445	627	518	553	592	759	495	662	580	566
g622	3431	878	1873	3696	5270	967	2746	6011	2877	3288	1849	5101	5212	2669	3572	2220
g623	443	27	106	596	197	65	181	667	131	181	78	912	441	105	294	415
g624	14	2	4	2	16	12	6	12	0	0	0	0	0	0	0	0
g625	307	53	218	179	498	492	441	371	230	216	136	98	213	164	231	161
g626	0	0	0	0	3	0	0	0	0	2	0	0	0	0	0	0
g627	42	7	50	31	71	56	193	108	21	14	20	36	74	8	43	22
g628	0	0	0	0	0	0	0	0	0	0	0	0	2	0	0	0
g629	31	12	41	14	42	55	59	54	46	32	40	40	63	73	67	50
g630	12	0	1	0	6	14	11	6	0	0	3	0	1	0	0	0
g631	0	0	0	0	0	0	0	0	0	0	0	0	0	0	0	0
g632	188	86	141	48	299	278	280	311	145	117	124	131	120	148	167	143
g633	54	8	29	8	15	36	44	17	26	41	71	16	17	39	52	32
g634	107	36	109	51	170	125	93	123	44	56	53	46	68	54	59	44
g635	10	0	6	5	8	8	14	13	16	8	5	1	8	8	55	14
g636	1	0	0	0	0	0	0	0	0	0	0	0	0	0	0	0
g637	0	0	0	0	0	0	0	0	0	0	0	0	0	0	0	0
g638	0	0	0	0	0	0	0	0	0	0	0	0	0	0	0	0
g639	0	0	0	0	0	0	0	0	0	2	0	0	0	0	0	0
g640	0	0	0	0	0	0	0	0	0	0	0	0	0	0	0	0
g641	0	0	0	0	0	0	0	0	0	0	0	0	0	0	0	0
g642	333	77	318	152	258	278	417	396	216	141	191	191	236	172	281	212
g643	131	42	86	46	119	125	148	121	99	48	127	68	113	82	117	88
g644	1597	578	1320	453	655	682	1103	995	1308	990	810	1185	1035	1346	1742	1925
g645	921	116	345	183	385	313	417	348	876	476	439	547	1067	521	610	433
g646	1	0	1	4	2	18	0	2	20	5	0	158	22	6	42	49
g647	0	0	0	0	0	3	1	0	2	3	0	0	7	13	11	3
g648	11	7	34	2	1	15	21	15	0	16	9	12	2	11	53	16
g649	0	0	0	0	0	0	0	0	1	0	2	0	0	0	0	0
g650	41	19	29	8	122	100	87	75	44	56	52	29	73	66	70	68
g651	630	74	339	138	142	146	192	219	970	595	648	652	719	840	1092	571
g652	650	164	508	283	445	487	534	473	406	410	422	468	442	419	561	373
g653	599	74	273	213	2053	1636	1978	1123	57	34	66	27	28	37	53	27
g654	281	90	258	145	319	339	330	236	320	312	293	224	326	253	247	189
g655	2	6	2	1	6	2	2	0	1	5	2	2	2	9	6	4
g656	129	0	76	35	111	39	119	109	51	29	54	11	67	34	76	58
g657	0	1	4	0	12	5	0	5	0	0	0	0	1	0	0	3
g658	327	79	199	81	180	292	310	219	143	141	86	80	179	139	160	105
g659	46	0	23	4	32	19	3	58	178	14	70	129	208	15	66	164
g660	33	7	19	9	38	34	30	30	26	11	31	27	39	9	30	27
g661	330	173	293	126	121	306	314	326	27	7	2	18	0	6	1	5
g662	0	0	0	0	1	0	0	3	1	1	0	0	1	0	0	2
g663	0	0	0	0	0	0	0	0	0	0	0	0	0	0	0	0
g664	4	1	3	2	4	4	0	5	5	0	2	8	2	4	1	1
g665	0	2	10	8	14	10	3	27	3	5	1	19	5	8	0	3
g666	19	0	9	6	12	13	16	24	19	12	8	13	38	4	9	39
g667	1246	131	670	418	346	228	397	459	609	619	730	1022	543	252	437	343
g668	0	0	0	0	0	0	0	0	0	0	0	0	0	0	0	0
g669	10	0	5	5	21	30	27	6	6	4	7	8	1	2	9	3
g670	7	1	2	0	3	7	1	3	11	1	5	9	19	10	12	41
g671	0	1	0	0	0	0	0	0	0	0	0	0	0	0	0	0
g672	169	26	80	38	214	158	162	145	103	63	57	50	74	51	91	67
g673	555	76	252	309	489	359	561	540	485	296	254	404	468	162	381	302
g674	15	0	20	8	4	13	13	25	11	5	11	16	13	8	18	6
g675	15	4	27	4	43	69	20	76	12	6	7	16	77	117	71	78
g676	5	10	6	0	12	8	8	5	12	10	7	13	21	13	18	26
g677	50	8	47	17	53	63	25	53	56	57	61	20	150	102	127	123
g678	0	0	0	0	0	0	0	0	0	0	0	0	0	0	0	0
g679	3	1	6	0	7	11	16	5	6	12	7	3	3	6	0	0
g680	0	0	0	0	9	0	0	2	0	1	0	0	0	0	1	0
g681	903	159	624	248	677	746	873	878	648	379	464	638	765	701	1034	716
g682	1875	621	1360	694	1241	1481	1311	1768	1308	1216	1224	1356	1384	1400	1511	1221
g683	5	0	8	2	7	7	1	7	16	7	36	13	11	2	3	1
g684	435	158	328	205	470	613	440	504	290	310	342	404	395	376	343	266
g685	152	15	35	18	4	9	4	21	126	63	60	188	21	2	10	55
g686	2118	298	1030	621	8972	5946	4812	6030	685	251	119	91	168	151	247	142
g687	0	0	0	0	0	0	0	0	0	0	2	0	0	0	0	0
g688	52	19	728	28	880	874	1534	672	0	0	0	1	0	2	0	2
g689	7	13	9	1	31	17	21	28	1	6	0	7	6	3	3	12
g690	0	0	0	0	0	0	2	0	0	0	0	0	0	0	0	0
g691	8	0	4	0	27	20	6	10	9	0	0	3	18	3	2	19
g692	5	0	0	0	0	0	0	0	24	45	85	75	192	484	251	326
g693	0	0	0	0	0	0	0	0	0	0	0	0	0	0	0	0
g694	579	232	636	361	456	580	558	732	331	213	360	418	334	205	455	305
g695	225	51	120	83	155	161	151	191	161	92	140	165	145	169	157	130
g696	0	0	0	0	0	0	0	1	0	0	0	0	0	0	0	0
g697	0	0	0	0	0	0	0	0	0	0	0	0	0	0	0	0
g698	744	202	596	166	421	409	558	499	422	343	310	298	329	457	606	529
g699	82	18	45	27	84	101	70	117	86	91	96	95	87	67	75	68
g700	1102	502	946	553	1112	1264	1105	1039	1110	1413	1186	1154	1161	871	1035	814
g701	0	0	0	0	0	0	0	0	0	0	0	0	0	0	0	0
g702	312	144	241	125	204	226	286	292	359	267	307	217	351	249	383	312
g703	325	98	204	188	510	600	495	577	291	287	210	257	296	280	301	242
g704	176	144	256	138	163	268	248	246	236	226	196	289	195	231	220	197
g705	67	38	58	49	90	74	76	136	68	59	67	53	56	40	104	68
g706	1469	214	600	505	607	573	729	1022	534	447	482	777	1051	647	1190	1061
g707	256	120	231	124	134	155	210	238	159	155	175	196	182	122	253	180
g708	13	6	10	4	3	23	5	20	0	2	2	8	6	0	12	17
g709	692	215	536	204	410	557	597	529	303	258	353	309	278	408	460	360
g710	6	0	1	8	98	56	24	29	15	23	11	46	17	13	31	23
g711	538	87	222	291	534	567	416	537	627	572	499	362	880	716	696	571
g712	0	0	0	0	0	0	0	0	0	0	0	0	0	0	0	0
g713	239	52	212	77	176	220	217	228	199	174	152	159	181	148	239	151
g714	1315	442	1076	382	975	1172	1099	1128	948	809	907	935	957	1071	1118	917
g715	445	102	544	309	91	216	280	180	1985	1691	1094	2479	848	214	667	1014
g716	127	41	127	111	27	76	110	86	545	424	351	604	490	227	390	305
g717	1	0	0	0	0	0	0	0	0	1	0	0	0	0	0	0
g718	1056	206	774	360	1036	1183	834	1243	1219	717	1085	1356	1501	918	1978	1181
g719	283	199	244	995	743	249	978	3575	300	739	218	3036	406	493	221	882
g720	30	2	7	16	52	47	48	55	23	19	18	36	31	20	17	78
g721	559	77	337	216	644	649	555	494	224	216	268	266	339	321	297	182
g722	25	0	26	11	38	33	63	26	124	73	37	76	107	39	19	34
g723	1217	249	620	372	1141	1423	1262	989	740	838	458	753	516	629	465	324
g724	2	0	4	2	16	4	7	3	4	2	9	0	0	7	8	4
g725	64	27	42	21	57	77	56	63	31	25	34	44	39	56	39	54
g726	0	0	0	0	0	0	0	0	0	0	0	0	0	0	0	0
g727	81	16	124	33	92	147	120	86	345	205	260	222	304	156	289	193
g728	9	6	15	5	5	14	15	11	40	51	37	51	38	26	61	43
g729	9411	1808	6239	1708	16559	16785	14222	13494	2460	1438	2242	2827	1661	1839	629	1438
g730	0	0	0	0	0	0	0	0	0	0	0	0	0	0	0	0
g731	9	0	0	0	0	0	0	0	0	0	0	2	0	0	0	0
g732	2015	446	1325	646	1182	1432	1006	888	2863	2836	2536	2814	1820	1770	2582	1248
g733	3380	986	1719	934	844	1339	1572	1422	1419	2264	1008	1248	449	708	1103	449
g734	71	0	58	45	45	23	42	82	76	24	78	67	153	70	140	131
g735	126	19	28	40	71	81	25	135	278	297	197	454	250	62	160	208
g736	61	5	56	18	102	76	87	94	77	68	79	65	48	28	46	15
g737	3	0	4	3	6	25	1	0	17	26	14	56	20	3	4	19
g738	334	138	210	191	140	245	290	274	757	580	378	553	523	332	546	332
g739	29	4	11	7	16	32	22	27	6	9	8	15	3	2	13	1
g740	0	0	0	0	0	0	0	0	0	0	0	0	0	0	0	0
g741	28	1	24	35	42	19	44	29	13	17	53	17	23	5	80	25
g742	2	7	3	4	2	1	7	1	2	0	6	6	0	1	5	7
g743	0	0	0	0	0	0	2	0	0	0	0	0	0	0	2	6
g744	0	0	0	0	0	0	1	0	0	0	4	0	0	5	1	5
g745	1932	628	1560	877	2120	2082	1048	1830	1291	1193	1151	1451	1623	1411	1092	1094
g746	444	97	281	268	854	961	622	645	545	520	300	328	629	549	622	435
g747	342	69	206	127	234	245	305	251	660	413	410	405	338	230	369	211
g748	32	0	20	4	58	101	71	64	10	16	5	21	17	8	17	16
g749	50	70	60	25	109	129	45	29	11	29	31	9	10	3	16	4
g750	0	0	0	0	0	0	0	0	0	0	0	0	0	0	0	0
g751	1	0	2	0	4	5	8	1	1	2	2	0	0	0	1	3
g752	5713	982	3709	1384	11289	14063	7239	8983	4833	3221	3403	2106	8478	4586	5856	8609
g753	23	1	15	19	46	23	38	101	57	16	42	23	145	11	9	25
g754	1348	361	715	936	982	1018	1046	1463	5290	3712	1691	4386	2418	1433	2236	2228
g755	88	35	58	49	29	35	23	122	161	141	125	514	276	131	440	276
g756	88	25	72	36	142	135	113	126	107	114	100	90	126	120	146	85
g757	15	18	23	18	10	24	20	19	46	34	54	21	38	46	32	41
g758	0	0	0	3	2	1	1	0	4	3	2	1	10	1	18	11
g759	1588	177	506	1017	470	269	663	1935	382	535	449	2775	1640	576	1568	2829
g760	274	76	169	122	307	400	429	255	176	142	136	154	329	359	675	323
g761	20	18	15	36	52	74	47	65	59	29	22	23	64	47	52	52
g762	123	0	42	15	22	50	62	87	107	29	123	101	155	149	224	140
g763	0	0	0	0	0	0	0	0	0	0	0	0	0	0	0	0
g764	355	89	297	122	290	324	373	334	227	203	156	156	184	223	271	212
g765	51	31	58	40	50	86	77	74	47	39	30	54	45	52	43	32
g766	316	0	1	0	14	0	1	0	1	6	0	2	2	0	3	2
g767	0	0	0	0	0	0	0	0	0	0	0	0	0	0	0	0
g768	0	0	3	0	0	0	0	0	1	0	6	0	2	0	7	1
g769	0	0	0	0	0	0	0	0	0	0	0	0	0	0	0	0
g770	0	0	0	0	0	0	0	0	0	0	0	0	0	0	0	0
g771	133	38	75	17	297	181	225	221	65	27	92	31	52	30	67	38
g772	0	0	0	1	1	0	0	0	0	0	0	0	5	2	9	6
g773	5439	1688	2490	2496	2990	5320	2317	4983	12166	11093	9620	8900	9744	9050	5741	6441
g774	722	158	694	148	423	521	425	522	656	544	796	694	979	683	850	652
g775	116	34	106	42	76	100	114	89	85	72	69	79	82	68	92	78
g776	470	101	233	120	308	277	382	346	379	275	210	335	312	243	468	430
g777	47	26	57	25	426	504	336	391	22	21	29	39	16	16	13	41
g778	0	0	0	0	0	0	0	0	0	0	0	0	0	0	0	0
g779	0	0	0	0	0	0	0	0	0	0	0	0	0	0	0	1
g780	138	45	122	101	87	46	47	111	465	570	499	697	490	285	516	377
g781	308	70	262	142	375	454	378	349	243	211	215	211	324	273	301	265
g782	0	0	0	0	0	0	0	3	1	4	0	1	5	0	1	0
g783	1686	721	1379	986	1920	2608	1569	2351	1937	1854	1733	2901	2177	2268	1686	1680
g784	109	53	165	32	77	136	132	98	145	49	92	138	126	182	227	209
g785	253	64	177	98	312	354	209	252	492	353	348	220	696	621	796	567
g786	16	4	17	8	109	110	74	115	5	6	7	22	5	4	2	3
g787	8	0	0	2	12	8	7	15	4	0	0	0	1	3	0	0
g788	1	0	0	0	1	1	0	0	0	0	0	0	0	0	0	0
g789	105	22	47	15	62	98	79	69	17	20	18	4	16	24	15	9
g790	300	150	345	124	206	341	284	304	173	169	264	246	280	247	287	291
g791	600	176	632	238	459	415	593	518	505	400	348	365	510	361	509	449
g792	0	0	2	0	12	7	9	2	3	1	0	1	3	0	2	0
g793	0	0	0	0	0	1	0	0	0	2	0	3	0	1	2	3
g794	384	11	56	1	439	17	52	19	97	16	77	23	166	12	62	13
g795	0	0	0	0	0	0	0	0	0	0	0	0	0	0	0	0
g796	11	0	0	2	0	16	0	12	180	26	44	399	25	84	25	23
g797	0	0	0	0	7	0	0	2	24	0	3	27	0	1	13	5
g798	27	30	61	259	57	78	43	193	207	143	237	666	172	182	554	449
g799	48	5	37	40	36	19	18	12	27	61	85	76	23	75	72	41
g800	0	0	0	0	0	0	0	0	0	0	0	0	0	0	0	0
g801	0	0	0	0	0	0	0	0	0	0	0	0	0	0	0	0
g802	0	0	0	1	0	0	1	0	7	3	0	0	3	0	2	0
g803	0	0	0	0	0	0	0	0	0	0	0	0	0	0	0	0
g804	650	260	588	189	531	562	818	689	517	328	392	419	499	393	743	459
g805	91	8	85	34	105	138	102	103	82	57	75	42	73	99	57	65
g806	0	0	0	0	0	0	0	0	0	0	0	0	0	0	0	0
g807	0	0	0	0	0	0	0	0	0	0	0	0	0	0	0	0
g808	217	29	112	112	154	86	101	185	177	134	117	347	336	184	248	246
g809	307	212	261	94	753	755	577	363	236	144	97	26	78	274	91	183
g810	1	0	0	0	0	0	0	0	0	0	0	0	0	0	0	0
g811	1854	593	1245	553	712	977	863	1090	296	413	433	358	310	253	387	310
g812	190	104	268	151	201	221	226	265	109	135	132	141	203	115	143	142
g813	12	0	1	11	2	1	3	2	7	1	2	33	11	0	7	28
g814	0	0	0	0	2	1	0	0	0	0	0	0	0	0	0	0
g815	0	0	0	0	1	0	0	2	0	0	0	0	0	0	0	0
g816	0	0	0	0	1	5	2	1	0	0	0	0	1	0	1	0
g817	0	0	0	0	0	0	0	0	0	0	0	0	0	0	0	0
g818	0	0	0	0	0	0	0	0	0	0	0	0	0	0	0	0
g819	7	0	1	0	18	0	5	14	4	0	3	1	10	1	1	2
g820	0	0	0	0	0	0	0	0	0	0	0	0	0	0	0	0
g821	1	0	0	0	1	0	0	0	0	0	0	0	0	0	0	0
g822	0	0	0	0	0	2	0	0	0	0	0	0	0	0	0	0
g823	80	16	52	43	143	181	74	159	136	94	63	94	168	58	31	99
g824	0	0	0	0	0	0	0	0	0	0	0	0	0	0	0	0
g825	0	0	0	0	0	0	0	0	0	0	0	0	0	0	0	0
g826	0	0	0	0	0	0	0	0	0	0	0	0	0	0	0	0
g827	0	0	0	0	0	0	0	0	0	0	0	0	0	0	0	0
g828	0	0	4	0	0	3	7	3	0	0	2	0	4	0	4	3
g829	152	36	155	157	64	93	109	110	374	439	406	702	383	329	548	398
g830	4	1	3	26	23	4	10	11	24	52	19	69	24	19	45	40
g831	0	0	0	0	0	0	0	0	0	0	0	0	0	0	0	0
g832	0	0	0	0	0	0	0	0	0	0	0	0	0	0	0	0
g833	6	0	4	6	8	1	2	12	7	3	1	1	4	1	4	2
g834	10	28	10	3	6	15	7	21	20	4	3	5	18	11	3	26
g835	8	12	11	8	7	14	9	20	26	52	43	145	47	19	76	45
g836	0	0	0	0	0	0	0	3	8	5	0	0	6	1	0	6
g837	89	9	83	50	84	165	95	150	131	177	180	66	112	365	210	181
g838	1092	235	888	389	507	622	796	856	896	829	835	1007	731	582	927	711
g839	8991	2263	6551	3315	4755	6162	7261	6628	29627	19937	13491	17449	16203	11180	16229	14015
g840	284	104	380	192	291	402	418	538	421	442	523	249	428	285	446	345
g841	32	4	21	2	86	135	74	62	72	57	54	43	124	185	84	131
g842	1	0	14	0	1	1	0	5	16	5	17	17	27	3	32	17
g843	42	13	17	35	62	55	50	54	49	66	47	81	44	78	65	32
g844	229	58	165	153	292	300	325	296	179	146	171	146	239	199	198	169
g845	0	0	3	0	0	0	0	0	0	3	2	4	11	14	4	10
g846	75	34	111	72	106	134	215	207	461	447	143	494	201	98	246	316
g847	0	0	0	0	0	0	0	1	2	0	0	5	6	0	7	9
g848	0	0	0	0	0	0	0	0	3	1	0	2	8	3	8	5
g849	176	56	112	78	158	203	167	208	180	148	138	248	190	228	188	182
g850	0	0	2	0	0	0	1	0	14	0	7	15	5	2	0	4
g851	3327	910	1748	1115	2971	2898	2384	3458	2183	1658	1953	2471	4036	4013	5904	4778
g852	16	19	51	24	82	76	79	88	81	32	91	57	88	46	69	85
g853	0	0	0	0	0	1	0	0	3	0	1	0	0	0	2	0
g854	17	0	14	4	6	0	1	16	21	0	17	9	41	0	0	19
g855	0	0	1	0	8	15	2	8	2	2	0	20	2	2	1	0
g856	1064	203	609	286	416	644	413	437	1607	1514	1190	1142	1381	891	1507	898
g857	0	0	5	2	7	15	5	10	9	5	0	27	21	0	2	3
g858	198	130	226	91	273	321	284	283	182	156	215	190	115	168	185	163
g859	25	0	11	5	10	12	12	17	9	10	8	3	13	7	9	1
g860	163	26	192	68	282	345	378	329	63	36	37	73	66	74	92	40
g861	821	201	601	246	503	571	630	645	535	472	550	515	504	495	627	507
g862	4	1	7	1	0	4	2	4	7	15	6	11	4	3	7	4
g863	172	25	158	88	239	274	252	210	151	100	119	102	204	135	128	117
g864	1735	235	870	946	851	890	706	1278	1720	1539	1539	2240	2334	1081	1375	1287
g865	1	0	0	0	1	1	4	1	5	1	3	0	1	0	4	0
g866	0	0	0	0	0	0	0	0	0	0	0	0	0	0	0	0
g867	0	0	0	0	0	0	0	0	0	0	0	0	0	0	0	0
g868	0	0	0	0	0	0	0	0	0	0	0	0	0	0	0	0
g869	0	0	0	0	0	0	0	0	0	0	0	0	0	0	1	0
g870	0	0	0	1	0	0	0	0	1	3	0	6	0	0	0	0
g871	0	0	0	0	0	0	0	0	0	0	0	0	0	0	0	0
g872	47	32	36	13	37	61	76	64	52	39	27	64	39	38	69	50
g873	1541	565	1319	672	1442	1659	1367	1547	1178	1011	1383	1329	1465	1246	1049	1089
g874	0	0	0	0	0	0	0	0	0	0	0	0	0	0	0	0
g875	18	6	5	0	27	36	6	7	9	9	3	8	9	15	7	4
g876	13	2	5	2	5	13	27	12	13	3	11	3	9	13	8	5
g877	0	0	0	0	0	0	0	0	0	0	0	0	0	0	0	0
g878	432	106	233	56	637	490	510	464	250	176	174	147	366	220	195	169
g879	0	0	0	0	0	0	0	0	0	0	0	0	0	0	0	0
g880	0	0	0	0	0	0	0	0	0	0	0	0	0	0	0	0
g881	0	0	1	0	0	1	0	1	1	0	4	1	4	5	4	5
g882	6	0	4	2	5	0	1	17	31	0	5	6	23	0	0	19
g883	13	9	34	28	38	54	78	38	50	46	38	97	59	60	87	71
g884	1	4	0	6	0	3	2	2	0	0	0	0	0	0	1	0
g885	0	0	0	0	2	3	1	2	0	0	0	0	0	0	0	0
g886	145	16	86	38	166	165	147	134	55	52	95	59	86	54	112	62
g887	309	91	270	88	141	221	325	329	29	82	45	166	110	92	145	102
g888	3170	610	1349	741	4676	5818	3293	4743	1071	517	438	556	323	121	145	116
g889	1004	376	509	439	274	544	425	396	175	245	144	138	44	54	18	21
g890	636	158	223	117	297	292	200	171	249	227	158	108	154	137	260	154
g891	2016	554	1557	1484	2193	3098	2173	3254	3481	3536	3129	3253	4026	4185	4977	3860
g892	1712	539	1705	1018	1437	1874	2079	2114	1543	1380	1438	1444	1763	1115	1726	1452
g893	195	64	271	115	20	48	86	54	256	241	253	39	25	17	37	26
g894	37	0	157	3	28	19	107	19	101	12	122	0	163	6	80	2
g895	13	8	40	0	12	16	60	25	37	4	16	3	41	11	52	5
g896	28	15	91	24	159	293	98	121	42	46	22	24	45	22	22	33
g897	201	47	124	76	81	149	120	136	413	314	178	461	87	19	126	116
g898	612	204	413	205	361	463	631	605	424	366	327	575	355	459	566	486
g899	10	6	10	1	15	23	22	17	13	2	6	15	16	9	20	10
g900	50	15	56	57	87	116	95	72	87	100	49	34	135	94	79	87
g901	192	71	195	99	181	190	192	193	117	105	115	140	202	147	194	99
g902	461	246	504	268	642	729	780	722	411	298	488	466	469	489	498	455
g903	173	46	73	49	81	32	89	109	93	97	78	107	105	115	145	126
g904	0	0	0	0	0	0	0	0	0	0	0	0	0	0	0	0
g905	0	0	0	0	0	0	0	0	0	0	0	0	0	0	0	0
g906	16	0	0	0	9	0	1	16	5	47	0	10	8	0	11	1
g907	198	87	253	92	158	239	237	235	179	152	229	166	248	181	190	168
g908	50	20	20	24	3	24	7	13	22	16	9	7	11	26	4	10
g909	436	93	244	128	437	413	355	374	722	378	351	207	820	668	1060	682
g910	49	36	41	26	68	98	72	112	57	60	48	46	24	15	40	46
g911	73	3	26	8	92	77	80	101	25	2	22	6	60	21	42	28
g912	0	0	0	0	0	0	2	0	1	0	0	0	1	0	0	1
g913	0	0	0	0	0	3	0	0	0	0	0	0	0	0	1	0
g914	0	0	0	0	0	0	0	0	0	0	0	0	0	0	0	0
g915	3	0	0	0	0	0	0	0	0	0	0	0	0	0	0	0
g916	0	0	0	1	0	0	0	0	0	0	0	0	2	0	0	0
g917	8565	1534	3673	2050	1596	1203	2937	3192	1042	853	2523	1949	5148	6945	10096	7973
g918	203	101	259	138	121	126	106	102	111	155	130	95	189	187	147	136
g919	112	42	62	65	56	84	49	59	139	122	92	159	134	177	249	242
g920	1355	415	1015	438	757	786	882	757	1122	933	1446	1111	1411	1990	2822	2075
g921	14	14	3	10	13	28	19	9	16	20	14	11	12	20	50	13
g922	0	0	0	0	0	0	0	0	0	0	0	0	0	0	0	0
g923	0	0	0	0	0	0	0	0	0	0	0	0	0	0	0	0
g924	44	16	29	19	6	4	10	15	37	30	17	15	1	2	3	6
g925	0	0	0	0	0	0	0	0	0	0	0	0	0	0	0	0
g926	276	88	216	69	704	627	437	499	57	80	54	106	88	82	49	47
g927	666	114	148	109	444	136	238	244	171	143	72	123	334	145	175	147
g928	3629	430	1059	2324	3758	1173	2136	4043	2189	1742	1155	2252	3483	1723	3366	2435
g929	251	70	161	129	215	234	200	305	249	241	229	247	236	204	246	222
g930	90	43	102	81	229	359	220	283	164	129	171	101	234	212	386	253
g931	23	4	31	16	19	19	42	28	10	17	29	18	32	29	31	11
g932	27	2	7	15	11	17	11	29	20	19	17	13	15	38	25	16
g933	201	29	175	73	310	341	265	307	160	128	142	144	189	134	187	130
g934	6769	1508	3804	2567	4659	4925	4544	4945	6638	4997	5887	4795	9297	5783	8634	5110
g935	71	8	51	12	60	49	59	97	192	94	72	220	152	123	188	203
g936	61	0	24	11	90	78	66	83	45	51	22	45	53	48	22	45
g937	1	0	2	0	1	1	2	13	1	5	1	5	3	3	4	1
g938	7	1	8	1	8	9	17	3	4	12	8	4	11	11	6	5
g939	23	9	40	3	18	20	38	15	32	25	18	15	25	16	35	27
g940	0	0	0	0	0	0	0	0	0	0	0	0	0	0	0	0
g941	6	0	1	4	4	7	2	3	5	0	1	15	5	2	9	1
g942	360	86	198	73	157	199	254	224	244	148	148	177	222	158	286	190
g943	0	2	0	0	1	1	2	6	2	4	3	0	9	3	4	5
g944	121	32	52	52	69	54	49	77	194	168	69	177	169	139	163	101
g945	266	108	164	154	162	239	235	222	165	193	156	185	109	164	138	133
g946	738	259	471	162	533	586	531	555	516	385	439	425	427	499	479	374
g947	125	28	89	16	95	124	171	181	38	41	24	43	35	56	59	53
g948	36	7	83	11	94	123	132	163	81	37	68	45	85	81	136	72
g949	38	7	53	13	35	70	82	53	33	28	31	29	33	54	74	66
g950	74	14	143	49	128	134	157	149	117	71	143	136	140	99	231	169
g951	19	18	11	30	38	55	34	36	94	77	51	68	81	132	66	62
g952	26	28	68	49	7	21	82	87	280	228	189	434	466	157	389	388
g953	0	0	0	0	0	0	0	0	0	0	0	0	0	0	0	0
g954	0	0	0	0	0	0	0	0	0	0	0	0	0	0	0	0
g955	5	0	7	7	32	38	27	27	3	6	0	1	7	4	3	6
g956	39	11	36	36	0	18	40	19	550	327	241	735	226	52	311	422
g957	2	0	7	1	14	0	9	4	13	3	4	12	0	3	0	4
g958	2937	886	1553	1146	1422	1870	1037	1639	1172	1330	1482	1413	2627	1923	1937	1720
g959	12	38	20	24	20	72	46	66	62	37	53	48	52	176	63	44
g960	0	0	0	0	8	7	14	0	0	0	0	0	0	0	0	0
g961	1	0	4	2	2	15	8	0	4	4	15	1	11	4	7	4
g962	17	0	9	14	36	22	35	23	31	20	33	21	33	32	35	9
g963	1029	169	574	453	697	596	756	1045	563	416	591	973	1327	932	1366	1338
g964	504	125	316	361	523	472	435	691	450	421	255	600	621	362	565	616
g965	4	0	8	4	20	28	12	27	9	24	19	17	26	18	51	16
g966	100	42	49	63	233	171	165	147	223	137	96	96	132	119	145	120
g967	977	276	385	179	491	517	367	328	954	762	503	385	1016	1194	1079	674
g968	0	0	0	0	0	0	0	0	4	0	0	0	0	0	0	0
g969	103	67	167	47	248	254	218	191	126	91	151	171	274	158	241	144
g970	0	0	0	0	0	0	0	0	0	0	1	0	0	0	0	0
g971	0	0	0	0	0	0	0	0	0	0	0	0	0	0	0	0
g972	5424	1831	3849	1405	3859	4118	4350	4171	2750	2437	2222	2577	2086	2772	2338	2108
g973	295	54	188	158	374	378	375	375	243	194	159	203	247	272	306	244
g974	240	89	242	101	289	220	238	290	242	242	273	248	290	236	265	151
g975	24	2	30	16	5	17	11	37	5	3	25	11	0	3	3	2
g976	872	340	749	391	631	705	804	815	860	643	650	914	677	676	886	811
g977	211	49	178	96	200	243	240	151	188	157	221	151	257	161	226	172
g978	62	39	40	41	115	191	130	89	149	145	75	56	41	143	35	83
g979	0	0	0	0	0	0	2	1	0	0	0	0	0	0	0	0
g980	525	225	424	159	137	260	229	238	245	310	186	245	140	178	138	152
g981	767	258	513	317	577	638	533	566	518	454	609	451	710	646	714	474
g982	113	39	46	26	62	70	89	35	73	97	129	33	71	268	211	112
g983	831	280	625	383	956	1030	965	935	565	525	662	325	703	846	971	747
g984	86	23	90	59	165	166	94	88	199	159	116	56	199	204	246	131
g985	4	0	4	0	1	0	0	0	0	2	2	0	4	0	3	0
g986	407	47	191	232	563	394	396	593	304	281	294	394	443	277	301	320
g987	46	11	40	56	69	21	79	138	61	24	52	91	76	32	66	71
g988	0	0	0	0	0	0	0	0	0	0	0	0	0	0	0	0
g989	0	0	0	0	0	0	0	0	0	0	0	0	0	0	0	0
g990	147	35	25	26	121	217	88	66	81	82	28	23	71	81	77	63
g991	4	0	0	0	0	1	0	0	4539	4	12	0	0	4	7	0
g992	0	0	0	0	0	0	0	0	110	0	0	0	0	0	1	0
g993	0	0	0	0	0	0	0	0	0	0	0	0	0	0	0	0
g994	0	0	0	0	0	0	0	0	0	2	0	0	0	0	0	0
g995	2767	840	2219	758	783	1049	1911	1379	241	338	247	185	150	203	285	314
g996	1191	216	510	675	1596	1625	1146	1217	1735	1502	831	1067	2080	1528	1940	1475
g997	63	14	46	20	44	36	63	66	57	20	56	79	57	64	63	61
g998	0	0	0	0	4	1	0	0	9	7	3	14	5	17	14	11
g999	126	21	76	65	291	326	289	236	134	99	113	83	176	182	202	104
g1000	12	9	30	22	19	43	33	35	106	173	64	123	113	90	73	65
g1001	0	0	0	0	7	2	0	1	0	0	0	0	2	1	2	1
g1002	1305	403	900	793	797	944	809	1149	1737	1556	1187	1765	1420	1563	1638	1400
g1003	269	91	179	74	339	330	279	284	230	185	177	202	299	329	406	349
g1004	24	3	23	17	35	25	37	49	25	25	19	7	19	28	16	15
g1005	0	0	0	0	0	0	0	0	0	0	0	0	0	0	0	0
g1006	45	5	50	9	113	91	104	81	29	16	21	21	44	53	45	30
g1007	18	0	23	0	6	0	65	19	32	0	28	0	50	0	74	0
g1008	72	20	92	43	111	71	128	108	98	63	94	51	166	53	171	73
g1009	147	28	120	61	166	177	180	194	161	111	98	249	166	148	151	133
g1010	2	0	0	0	0	0	0	0	0	0	0	0	0	0	0	0
g1011	0	0	0	0	0	0	0	0	0	0	0	0	0	0	0	0
g1012	0	0	0	0	0	0	0	0	0	0	0	0	0	0	0	0
g1013	0	0	0	0	2	0	0	0	0	0	0	0	0	0	0	0
g1014	0	0	0	0	0	0	0	0	0	0	0	0	0	0	0	0
g1015	0	0	0	0	0	0	0	0	0	0	0	0	0	0	0	0
g1016	11	0	57	0	9	0	62	17	11	0	27	0	26	0	34	0
g1017	384	106	315	99	578	600	601	579	386	250	343	350	362	460	465	429
g1018	50	2	24	14	47	54	42	38	55	67	41	42	48	74	81	68
g1019	132	12	134	19	153	107	235	133	75	30	81	25	77	20	113	54
g1020	0	0	5	4	2	3	6	1	5	2	6	0	0	0	1	3
g1021	19	0	31	1	2	1	31	14	22	0	20	3	52	0	31	0
g1022	9	9	20	9	37	64	36	27	5	10	3	5	8	18	3	4
g1023	154	25	82	35	293	314	188	223	122	102	109	83	168	135	109	77
g1024	45	42	53	27	105	145	64	100	100	80	74	77	95	50	37	63
g1025	0	0	0	0	0	7	0	3	2	5	0	12	5	4	2	11
g1026	3	0	0	0	0	2	4	6	1	1	5	0	0	0	7	4
g1027	99	8	100	18	88	36	116	76	91	41	98	35	99	27	126	56
g1028	12	0	13	5	46	49	21	47	130	181	113	242	73	152	66	165
g1029	573	96	211	209	6171	3735	2008	2451	1887	1174	710	823	1394	933	793	585
g1030	446	75	240	207	433	456	357	453	425	309	242	257	474	379	552	336
g1031	1043	275	641	430	1049	1021	893	1016	1863	1622	1436	1897	1774	1343	2548	1708
g1032	1005	265	655	297	434	465	658	724	648	487	432	738	661	544	861	841
g1033	1333	362	836	509	891	993	917	983	1669	1336	1009	1142	1214	1156	1510	1047
g1034	107	35	33	12	38	123	54	51	94	80	89	85	243	400	388	264
g1035	553	68	281	118	252	196	239	269	330	198	247	298	315	275	532	346
g1036	132	10	68	48	145	97	111	117	96	77	114	61	158	82	132	92
g1037	381	78	240	167	282	286	418	440	190	172	153	152	173	114	191	123
g1038	765	202	473	499	285	163	386	408	438	584	443	815	400	340	517	390
g1039	0	0	5	0	0	0	0	0	0	0	0	0	3	1	1	0
g1040	211	73	274	101	162	221	218	233	638	481	353	729	351	327	476	512
g1041	197	75	196	76	112	166	206	196	180	87	139	131	204	130	221	237
g1042	221	76	246	155	236	357	308	363	306	290	256	293	308	251	381	260
g1043	1430	503	1127	463	761	829	1107	979	982	681	733	975	814	1056	1347	1257
g1044	777	373	651	230	189	371	519	309	31	90	18	34	15	24	27	23
g1045	124	20	81	49	115	102	147	85	134	106	94	67	128	85	166	89
g1046	2	1	3	0	2	2	2	7	0	3	0	0	2	3	2	2
g1047	1212	269	796	482	1162	390	1166	1427	690	598	617	992	845	633	942	683
g1048	391	115	366	223	538	738	644	701	655	499	623	772	638	705	1038	1003
g1049	35	22	37	13	55	69	44	46	52	31	21	26	42	42	43	33
g1050	1756	708	1815	1173	10099	11939	4537	7109	3700	3640	4062	4521	9553	11227	10941	11784
g1051	149	15	157	37	34	64	124	63	266	155	205	222	206	84	231	134
g1052	0	0	0	0	3	0	0	0	0	0	0	0	1	0	0	0
g1053	2	0	0	2	3	0	0	2	0	4	3	0	0	0	4	1
g1054	686	113	318	253	168	179	251	247	983	551	579	385	360	377	482	300
g1055	301	90	277	127	371	310	386	342	250	214	233	220	268	284	294	227
g1056	0	0	0	0	0	0	0	0	0	0	0	0	0	0	0	0
g1057	0	0	0	0	0	0	0	0	0	0	0	0	0	0	0	0
g1058	0	0	0	0	0	0	0	0	0	0	0	0	0	0	0	0
g1059	17	0	2	6	2	4	1	5	3	0	0	1	0	0	7	4
g1060	0	0	0	2	0	0	1	3	0	0	0	0	8	2	2	1
g1061	3	0	2	0	1	3	0	7	0	1	0	0	1	0	0	0
g1062	219	75	193	102	245	310	253	268	186	194	210	208	289	205	332	227
g1063	314	104	254	95	350	389	415	344	300	216	296	252	369	297	414	313
g1064	0	0	1	0	2	0	0	0	0	0	0	0	0	0	0	0
g1065	115	43	104	23	65	66	85	70	79	64	80	70	97	80	113	101
g1066	46	7	12	25	42	35	42	35	40	15	19	23	17	12	25	12
g1067	722	102	571	229	577	561	729	863	562	445	579	397	775	543	867	712
g1068	0	0	2	0	0	0	0	0	0	5	2	0	2	0	1	2
g1069	3	3	2	2	12	5	8	4	0	6	1	2	1	5	2	5
g1070	0	0	2	0	0	2	1	0	0	0	0	3	0	0	1	0
g1071	671	229	923	380	903	1282	1419	1339	290	344	347	187	100	92	103	91
g1072	0	0	0	0	0	0	0	0	0	0	0	0	0	0	0	1
g1073	260	62	225	74	787	772	668	643	99	79	121	74	130	157	118	95
g1074	464	122	379	184	321	286	368	499	332	200	208	340	227	238	319	296
g1075	0	0	0	0	0	0	0	0	0	0	0	0	0	0	0	0
g1076	13	5	3	16	6	42	1	29	6	5	11	44	59	38	36	106
g1077	0	0	2	1	2	1	1	0	0	0	0	0	0	0	0	0
g1078	0	0	1	0	0	1	5	0	3	0	12	0	2	0	1	0
g1079	4	0	17	10	17	8	5	11	11	15	13	6	7	3	15	16
g1080	1	0	2	0	1	0	4	4	8	0	0	24	9	2	7	18
g1081	1676	407	1485	646	949	1492	1163	1514	8439	6703	4891	9653	4426	2304	4358	4868
g1082	0	0	0	0	0	0	0	0	0	0	0	0	0	0	0	0
g1083	162	60	143	59	162	152	225	196	108	91	104	105	139	72	125	120
g1084	259	76	274	88	349	400	482	365	347	240	264	223	294	263	402	297
g1085	28	0	27	9	129	209	105	161	23	40	37	21	6	14	10	26
g1086	51	6	18	20	58	56	60	81	22	41	37	18	43	37	44	27
g1087	497	94	280	212	745	534	438	824	537	345	365	389	599	267	369	336
g1088	2730	757	1911	943	2478	2001	2935	2652	1097	1164	1080	1455	826	964	929	608
g1089	42	13	40	21	124	107	102	88	84	62	112	17	27	35	52	14
g1090	1347	417	1235	537	725	1019	1097	1104	1055	926	988	1218	1018	873	1177	934
g1091	1	0	10	0	0	0	5	3	0	2	13	1	17	1	13	0
g1092	0	0	0	0	1	0	0	0	0	4	0	0	0	3	0	0
g1093	46	37	79	64	291	289	186	273	34	91	49	66	38	37	16	44
g1094	855	154	756	391	2271	3002	1493	2134	904	1047	984	2244	815	1117	779	989
g1095	0	0	0	0	0	0	0	0	0	0	0	0	0	0	0	0
g1096	103	43	170	58	240	324	248	241	155	105	135	138	101	88	92	106
g1097	80	58	99	58	112	220	149	223	79	100	92	201	119	109	117	134
g1098	0	0	2	0	1	0	0	2	0	0	0	0	0	0	0	0
g1099	0	0	0	0	0	0	0	0	0	0	0	0	0	0	0	1
g1100	0	0	0	0	0	0	3	0	0	0	0	0	0	0	0	0
g1101	4	0	5	6	5	8	4	5	0	0	0	5	0	0	4	2
g1102	671	127	474	229	642	677	550	644	483	402	405	449	507	447	501	439
g1103	942	387	939	432	964	940	867	1116	1456	1115	1127	1242	1733	1749	2286	2008
g1104	0	0	0	0	0	0	0	0	0	0	0	0	0	0	0	0
g1105	722	134	271	250	534	272	354	735	224	241	181	497	427	225	448	437
g1106	112	11	23	25	55	27	16	34	59	61	97	46	78	19	146	63
g1107	323	131	281	121	272	384	472	323	311	207	249	194	311	215	441	363
g1108	356	226	161	373	208	734	117	635	451	557	528	1140	712	678	803	1236
g1109	0	0	0	0	1	0	3	0	0	0	0	0	0	0	0	0
g1110	0	0	0	0	0	0	0	0	0	0	0	0	0	0	0	0
g1111	0	0	0	0	0	0	0	0	0	0	0	0	0	0	0	0
g1112	35	3	42	13	27	14	106	46	35	1	40	29	51	3	140	23
g1113	13	5	14	17	9	28	12	69	5	8	3	11	3	3	4	3
g1114	103	38	49	30	28	73	79	44	122	52	47	71	104	78	62	59
g1115	14	3	7	8	8	42	24	25	46	31	25	24	26	18	39	27
g1116	0	0	0	0	0	0	0	0	0	0	0	0	0	0	0	0
g1117	77	12	73	36	250	247	159	202	183	135	150	185	181	90	176	177
g1118	0	0	0	0	0	0	0	0	0	0	0	3	0	0	0	0
g1119	119	39	68	60	200	228	190	173	141	130	96	99	179	135	171	122
g1120	202	51	171	73	139	132	205	339	218	165	132	163	103	100	102	139
g1121	109	64	140	170	188	183	322	356	307	254	227	249	140	164	132	122
g1122	588	170	344	520	342	240	450	914	318	456	311	610	510	394	523	503
g1123	1	0	3	1	2	1	2	0	4	0	0	4	1	0	0	0
g1124	10	0	0	0	0	3	0	0	15	23	4	9	31	0	3	9
g1125	0	0	0	0	0	0	0	0	0	0	0	0	0	0	0	0
g1126	0	0	0	0	0	0	0	0	0	0	0	0	0	0	0	0
g1127	65	31	14	37	7	32	18	11	180	152	73	324	124	93	107	201
g1128	138	66	193	90	234	247	271	192	204	217	210	202	223	218	307	181
g1129	0	0	0	0	2	0	1	0	0	0	0	1	2	0	0	2
g1130	668	285	798	384	703	1102	1146	964	706	604	502	606	571	730	776	559
g1131	477	170	707	332	574	736	826	757	733	749	907	870	843	478	753	583
g1132	504	132	430	139	295	311	346	391	281	225	294	282	288	283	477	309
g1133	69	31	49	18	64	100	118	76	34	65	37	80	44	65	27	48
g1134	20	6	33	38	15	11	90	53	24	0	53	73	50	0	47	13
g1135	0	0	34	3	0	1	29	20	7	0	17	16	18	0	33	11
g1136	112	41	97	62	93	131	112	141	189	240	132	221	80	60	130	102
g1137	504	94	282	186	414	380	351	413	389	328	286	394	350	315	431	386
g1138	0	0	0	0	0	0	0	0	0	0	0	0	0	0	0	0
g1139	209	26	116	42	81	91	113	167	16	18	25	11	44	33	24	65
g1140	760	260	427	323	441	628	458	599	1164	983	647	1225	781	587	710	657
g1141	0	0	1	0	9	9	14	13	4	6	0	2	2	0	0	2
g1142	0	0	0	0	0	0	0	0	0	0	0	0	0	0	0	0
g1143	65	19	38	53	111	148	85	112	57	64	55	27	39	100	50	64
g1144	1321	324	858	314	1092	924	995	1106	817	782	936	780	857	917	967	747
g1145	5	3	1	3	49	55	66	50	5	0	3	2	2	6	1	1
g1146	841	330	803	552	324	579	922	592	998	991	700	1540	894	662	1572	1163
g1147	342	122	409	180	1028	1154	693	934	1112	633	811	849	1528	1731	2054	1527
g1148	48	26	15	14	82	100	27	49	43	73	17	22	44	66	8	101
g1149	74	22	54	44	4	48	18	24	236	203	270	735	385	438	689	743
g1150	0	0	0	0	0	0	0	0	0	0	0	0	0	0	0	0
g1151	8	1	57	6	7	8	16	18	5	1	3	13	2	1	7	10
g1152	300	58	401	144	405	454	619	571	748	573	591	515	678	615	865	614
g1153	279	82	200	89	286	326	260	309	410	344	306	337	422	280	441	295
g1154	34	0	10	15	13	30	54	18	73	93	41	40	62	78	62	62
g1155	11	0	12	9	85	80	49	72	15	10	9	15	9	4	6	4
g1156	0	0	0	0	2	0	0	2	0	0	0	0	0	0	1	0
g1157	142	7	102	48	55	61	127	90	143	101	96	55	102	98	177	106
g1158	93	30	94	36	152	175	144	180	109	36	81	77	61	86	104	90
g1159	1	0	16	0	1	0	23	2	8	0	3	0	15	0	20	1
g1160	0	0	0	0	2	0	0	0	0	0	0	0	0	0	0	0
g1161	0	0	0	0	0	1	2	3	0	0	1	11	2	1	0	0
g1162	6	7	1	3	6	13	2	20	17	10	11	83	24	24	17	39
g1163	1	0	3	0	2	10	3	3	2	0	2	3	1	0	0	2
g1164	0	0	0	0	0	0	0	0	0	0	0	0	0	0	0	0
g1165	0	0	0	0	0	0	0	0	0	0	0	0	0	0	0	0
g1166	0	0	4	0	3	3	4	0	1	1	6	21	6	1	3	0
g1167	535	169	390	59	351	418	575	433	156	244	118	94	205	345	166	116
g1168	0	0	0	0	0	0	0	0	0	0	0	0	0	0	0	0
g1169	82	23	53	72	182	185	162	164	46	83	54	39	57	92	63	52
g1170	1550	377	1158	1114	2850	3087	2167	3038	1084	1116	1632	1708	1698	1542	1305	1153
g1171	1046	353	898	791	2338	2611	1878	2449	1144	1077	1390	1288	1386	1301	1098	960
g1172	238	54	165	100	111	120	167	131	622	660	343	488	271	276	410	438
g1173	82	20	121	47	153	104	195	108	532	952	376	467	347	471	1067	847
g1174	263	127	157	201	10	15	52	14	5852	5810	6543	5061	10348	11568	18776	10659
g1175	5	0	6	6	13	29	19	28	8	7	12	17	4	16	2	1
g1176	0	0	0	0	0	0	0	0	0	0	0	0	0	0	0	0
g1177	2	4	2	0	3	11	2	11	4	2	0	11	0	7	0	4
g1178	4	0	0	0	0	0	0	0	0	0	0	0	0	0	0	0
g1179	278	97	198	83	352	422	351	401	236	236	159	248	239	176	259	214
g1180	0	5	17	10	16	13	21	17	30	70	78	116	69	247	97	330
g1181	122	61	140	71	171	204	160	205	171	134	162	182	237	126	144	94
g1182	1217	214	633	396	1006	922	772	720	2105	948	849	601	1525	858	924	408
g1183	1426	596	1543	603	1262	1855	1309	1321	744	640	708	908	529	571	470	423
g1184	77	16	46	46	41	23	23	12	417	236	111	292	187	100	199	127
g1185	0	0	0	0	0	0	0	0	0	0	0	0	0	0	0	0
g1186	1425	310	785	887	1700	1370	1453	1219	971	875	997	627	1376	1129	1345	967
g1187	100	30	63	13	61	51	81	76	96	45	72	35	101	77	103	52
g1188	786	248	711	255	330	500	722	627	580	496	441	703	575	460	701	718
g1189	81	21	53	21	130	98	89	70	50	42	69	47	87	44	113	57
g1190	131	14	39	21	90	66	99	71	1	3	2	0	3	0	1	0
g1191	0	0	0	0	0	0	0	0	0	0	0	0	0	0	0	0
g1192	0	0	0	0	0	0	0	0	0	0	0	0	0	0	0	0
g1193	0	0	0	0	0	0	0	0	0	0	0	0	0	0	0	0
g1194	46	28	66	42	69	102	128	67	64	63	76	114	83	52	106	101
g1195	57	14	39	32	112	88	88	95	105	80	78	72	104	65	95	69
g1196	167	43	172	118	269	274	259	273	303	232	226	255	303	320	451	407
g1197	97	42	75	39	113	123	190	109	30	29	32	48	38	85	39	60
g1198	718	234	541	155	420	452	614	580	501	346	326	419	405	497	627	518
g1199	1	0	0	0	8	0	0	2	0	3	1	0	1	1	0	2
g1200	216	83	176	104	159	253	250	231	223	153	119	231	171	162	235	170
g1201	54	22	33	40	93	125	124	80	69	67	38	99	85	90	118	100
g1202	0	0	22	0	2	0	20	7	6	1	7	0	4	0	7	0
g1203	124	23	60	62	133	142	149	95	128	139	71	111	52	93	89	91
g1204	33	11	17	45	130	107	42	42	4	7	4	7	11	8	3	1
g1205	32	36	41	60	23	27	39	61	55	113	153	207	116	229	89	175
g1206	0	0	1	0	0	10	2	1	2	4	0	0	3	0	0	0
g1207	51	17	33	37	81	85	68	66	65	83	47	80	67	49	77	68
g1208	532	184	555	291	507	544	447	681	558	423	563	774	653	625	816	806
g1209	220	51	163	72	219	236	234	229	275	196	170	180	226	176	280	202
g1210	3111	835	2244	973	1646	2038	1668	2111	3641	2483	2342	3367	2644	2460	3118	2658
g1211	151	43	122	37	119	151	162	136	168	150	88	128	143	101	155	124
g1212	0	0	0	0	0	0	0	0	0	0	0	0	0	0	0	0
g1213	0	0	0	0	3	0	0	0	0	0	0	0	0	0	0	0
g1214	47	8	29	151	54	35	36	138	93	237	96	427	191	70	66	157
g1215	200	74	159	108	205	263	263	250	189	236	184	266	317	249	308	293
g1216	15	6	7	9	8	15	7	10	71	44	21	36	6	21	13	12
g1217	7	1	24	9	18	8	24	15	10	10	10	6	8	6	33	7
g1218	177	31	68	295	9	21	4	58	364	485	247	1217	872	222	266	345
g1219	12	0	11	57	23	25	22	62	16	34	16	76	31	7	19	37
g1220	71	17	40	59	116	96	96	121	93	91	39	57	98	75	125	96
g1221	34	42	50	59	68	140	52	92	142	282	164	918	128	45	99	139
g1222	0	2	0	1	1	0	0	0	0	1	1	0	0	0	1	0
g1223	0	4	0	0	3	6	0	0	0	2	0	2	0	0	0	0
g1224	0	0	0	0	0	0	0	0	0	0	0	0	0	0	0	0
g1225	82	27	37	22	99	157	90	98	61	72	115	108	83	98	71	81
g1226	0	0	0	0	0	0	0	0	0	0	0	0	0	0	0	0
g1227	11202	2077	4427	5447	2875	2686	5141	7902	1680	1328	1091	1042	1840	715	1150	1174
g1228	717	166	616	217	464	555	586	582	320	210	276	203	357	299	417	347
g1229	453	159	350	130	392	441	368	390	41	19	10	50	16	31	19	17
g1230	192	54	94	118	64	109	157	149	109	104	84	63	55	117	51	77
g1231	186	55	126	102	191	199	203	216	211	166	95	125	198	176	155	170
g1232	197	58	131	79	197	227	238	232	154	152	163	181	232	165	270	222
g1233	31	18	34	4	0	7	24	18	41	8	51	31	60	55	87	39
g1234	0	0	0	0	0	0	0	0	0	0	0	0	0	0	0	0
g1235	0	0	0	0	0	0	0	0	0	0	0	0	0	0	0	0
g1236	0	0	0	0	0	0	0	0	0	0	0	0	0	0	0	0
g1237	31	13	27	19	31	57	42	28	13	9	24	29	24	16	14	18
g1238	0	0	0	0	0	0	0	0	0	0	0	0	0	0	0	0
g1239	0	0	2	2	0	1	0	0	0	3	0	0	4	0	4	0
g1240	61	9	45	19	63	45	49	19	28	38	31	23	39	10	34	18
g1241	73	31	80	24	34	70	95	46	71	46	53	22	46	42	79	56
g1242	8	0	3	1	1	0	2	3	1	3	10	5	0	0	1	2
g1243	1780	539	1324	650	1825	2048	1774	2078	1563	980	1204	1552	1687	1516	1370	1505
g1244	195	37	140	88	200	230	214	181	151	106	68	140	176	230	238	177
g1245	0	0	0	0	0	3	1	0	0	2	0	0	0	0	1	0
g1246	0	0	0	0	0	0	1	0	0	0	0	0	0	0	0	0
g1247	437	144	393	216	431	553	432	556	337	466	470	419	399	418	356	276
g1248	586	169	403	205	493	552	589	626	470	392	410	382	447	593	516	505
g1249	56	29	41	29	24	34	82	52	60	35	65	67	160	120	226	152
g1250	106	42	108	44	143	127	137	115	177	137	142	97	157	180	231	197
g1251	0	0	0	0	9	0	0	2	1	0	0	0	1	0	0	1
g1252	10	7	11	8	10	28	16	31	12	16	20	28	31	18	7	7
g1253	504	246	446	166	203	315	438	407	427	308	303	418	402	400	530	463
g1254	5	4	8	5	15	24	21	11	2	7	0	9	1	9	4	7
g1255	37	16	30	15	30	44	45	34	13	14	26	3	35	26	63	45
g1256	539	233	314	301	461	726	364	641	661	601	554	685	757	759	654	502
g1257	0	0	0	0	0	0	0	0	0	0	0	0	0	0	0	0
g1258	0	0	0	2	0	0	0	0	3	0	2	9	0	0	6	1
g1259	124	23	144	14	77	53	134	77	69	46	94	39	99	26	126	61
g1260	429	98	290	232	375	405	418	402	299	285	270	280	331	296	405	287
g1261	896	204	699	410	1221	1141	1180	1310	525	422	495	434	678	444	575	371
g1262	3	7	5	2	5	2	5	14	12	3	10	5	6	4	6	8
g1263	13	1	0	4	10	12	2	3	74	2	112	138	862	853	2405	1782
g1264	238	45	168	95	131	194	179	179	358	242	249	234	522	449	499	388
g1265	705	266	547	164	471	489	567	537	446	303	387	503	579	560	645	507
g1266	346	106	229	109	250	228	295	243	407	200	229	227	380	268	465	336
g1267	0	0	0	0	0	0	0	0	0	0	0	0	0	0	0	0
g1268	0	0	0	0	0	0	0	1	0	0	0	0	1	1	0	0
g1269	148	85	40	61	11	5	7	17	330	314	80	108	164	440	430	320
g1270	0	6	1	0	0	0	11	5	0	0	2	0	0	0	0	1
g1271	3	3	2	2	34	32	21	21	56	16	13	12	24	4	32	17
g1272	279	219	319	844	101	75	349	541	1575	2277	698	3074	957	962	628	1687
g1273	0	0	0	0	0	0	0	0	0	0	0	0	0	0	0	0
g1274	14	6	19	7	24	48	30	19	279	296	211	162	151	433	136	175
g1275	0	0	0	2	0	0	0	0	0	0	0	0	0	0	0	0
g1276	5	0	0	0	5	5	0	3	2	2	2	0	0	0	0	9
g1277	0	0	0	0	0	0	0	0	0	0	0	0	0	0	0	0
g1278	0	0	1	0	0	0	0	1	11	37	0	22	11	11	0	5
g1279	981	125	762	240	592	451	940	565	1288	535	785	474	865	577	1281	854
g1280	8	0	7	0	0	9	11	8	3	2	14	0	7	1	16	2
g1281	698	149	632	310	371	484	640	512	804	587	616	652	882	550	1189	793
g1282	0	0	0	0	0	0	0	0	0	0	0	0	0	0	0	0
g1283	0	0	0	0	0	0	0	0	0	0	0	0	0	0	0	0
g1284	389	164	315	153	175	310	333	342	179	276	193	283	180	203	253	221
g1285	73	88	109	83	85	154	116	109	78	79	102	111	77	57	69	99
g1286	28	15	40	30	31	77	69	41	35	56	24	37	29	42	33	16
g1287	22	2	37	25	28	24	38	59	25	12	42	18	50	10	47	36
g1288	5	0	0	0	0	0	0	0	0	0	0	0	0	0	2	0
g1289	102	34	146	87	85	113	148	218	27	40	38	50	72	11	76	74
g1290	73	11	71	52	52	38	180	100	30	35	25	26	39	15	98	41
g1291	0	0	2	0	1	0	1	3	0	1	2	0	2	1	6	0
g1292	2	0	7	0	3	1	3	1	5	1	1	7	6	0	3	1
g1293	24	0	27	1	64	12	33	39	28	6	52	2	48	5	62	3
g1294	8	0	1	0	11	23	8	0	8	16	3	0	6	14	4	0
g1295	211	32	20	0	20	10	10	0	20	11	4	0	11	17	4	0
g1296	0	0	0	0	0	0	0	0	0	0	0	0	0	0	0	0
g1297	0	0	0	0	0	0	0	0	0	0	0	0	0	0	0	0
g1298	538	179	671	302	297	322	632	562	4428	2947	1946	2874	1791	975	2251	1561
g1299	259	33	117	46	360	375	342	257	67	33	30	27	36	33	55	30
g1300	13	20	4	0	10	18	12	24	7	17	7	8	14	27	7	9
g1301	0	3	0	0	0	0	0	0	0	0	2	0	0	0	0	0
g1302	1506	748	1213	713	840	979	1196	1163	1001	909	889	1266	757	793	975	929
g1303	35	6	8	20	17	28	15	21	57	51	74	80	97	9	126	68
g1304	49	7	42	32	24	67	29	34	1013	1351	879	1174	472	626	1092	674
g1305	0	0	0	0	0	0	0	0	0	0	0	0	0	0	0	0
g1306	1	3	0	0	0	1	0	0	0	1	0	0	0	0	0	0
g1307	26	3	24	12	220	282	173	160	25	10	11	9	10	7	16	13
g1308	0	0	0	0	5	1	0	0	0	0	0	1	0	1	0	0
g1309	210	15	28	41	194	77	93	114	5	4	0	1	1	5	1	17
g1310	501	168	374	204	247	379	404	428	267	220	197	291	255	288	468	492
g1311	0	0	0	1	0	0	0	5	0	0	0	0	0	0	0	7
g1312	10	0	12	16	15	19	19	15	19	15	16	8	24	26	21	29
g1313	200	49	166	87	215	318	258	231	132	102	115	162	147	131	178	173
g1314	1028	306	747	363	611	816	594	716	1142	983	864	1079	1021	938	1038	767
g1315	285	106	256	118	317	320	298	306	271	258	277	191	317	356	406	288
g1316	0	0	0	0	0	0	0	0	0	0	0	0	0	0	0	0
g1317	644	244	525	175	378	407	604	519	587	509	420	514	490	622	706	521
g1318	197	46	114	54	79	94	114	139	15	6	17	43	69	69	39	115
g1319	619	114	320	113	267	286	433	374	347	292	223	231	318	400	548	364
g1320	0	0	0	0	0	0	0	0	0	0	0	0	0	0	0	0
g1321	953	251	684	237	501	592	802	746	801	645	443	641	572	679	863	644
g1322	0	0	0	0	0	0	0	0	0	0	0	0	0	0	0	0
g1323	1272	429	1019	530	882	1096	1077	1242	884	822	862	846	1087	1216	1111	929
g1324	91	18	65	42	144	126	147	257	55	55	92	73	71	112	66	69
g1325	0	0	5	2	26	65	33	40	7	15	10	5	6	6	13	2
g1326	862	176	733	250	1456	1360	1101	996	1004	967	997	948	1806	2098	1648	1797
g1327	0	0	0	0	0	0	0	0	0	0	0	0	0	0	0	0
g1328	32	8	33	12	39	47	51	44	34	36	38	48	24	30	47	20
g1329	1335	351	899	445	599	778	782	909	681	670	762	945	1036	891	1107	971
g1330	299	88	269	125	246	284	262	278	459	282	256	541	371	379	326	322
g1331	61	16	30	25	47	40	50	67	46	37	37	42	27	23	60	43
g1332	0	0	0	0	0	0	0	0	0	0	0	0	0	0	0	0
g1333	44	10	59	17	62	23	121	57	37	18	38	22	60	8	107	50
g1334	307	58	167	113	179	267	228	224	294	222	148	276	295	219	268	261
g1335	110	35	73	35	176	195	145	129	181	163	152	120	163	206	216	179
g1336	61	4	56	12	18	14	18	23	299	151	137	273	180	30	126	161
g1337	0	0	1	0	1	1	2	0	5	0	0	4	1	1	2	2
g1338	7	0	1	6	0	2	0	4	0	7	7	82	68	38	39	63
g1339	0	0	0	0	0	0	0	0	0	0	0	0	0	0	0	0
g1340	502	162	333	122	324	385	425	435	344	244	310	339	613	690	1030	757
g1341	698	389	281	392	37	107	142	130	75	245	148	102	75	76	38	34
g1342	0	1	0	1	0	0	0	0	0	1	0	0	0	0	0	0
g1343	80	10	85	53	26	45	58	48	510	386	326	343	367	240	651	366
g1344	414	174	461	266	576	791	535	806	1329	1213	533	1281	669	575	470	586
g1345	4777	1129	3209	1301	3133	3923	3574	4606	2667	2223	2491	2661	3362	3122	3538	3200
g1346	0	0	2	0	0	0	1	0	0	0	0	0	2	0	0	0
g1347	0	0	1	0	0	0	3	1	3	0	9	0	0	2	8	0
g1348	0	0	0	0	0	0	0	0	0	0	0	0	0	0	0	0
g1349	0	0	0	0	0	0	0	0	0	0	0	0	0	0	0	0
g1350	0	0	0	0	0	0	0	0	0	0	0	0	0	0	0	0
g1351	1	0	0	0	0	0	0	0	6	0	0	0	4	0	0	1
g1352	527	206	350	254	539	583	531	588	499	417	422	555	476	407	443	462
g1353	0	0	0	0	0	0	0	0	0	0	0	0	0	0	0	0
g1354	183	43	132	68	104	79	158	140	110	124	87	105	117	82	237	165
g1355	0	0	0	0	0	0	0	0	0	0	0	0	0	0	0	0
g1356	95	15	63	63	34	60	76	57	62	44	71	26	142	65	164	102
g1357	139	8	77	80	226	282	213	254	155	175	148	115	213	124	172	119
g1358	2	0	1	1	10	12	4	11	7	3	2	7	4	5	16	10
g1359	243	100	217	111	197	279	303	242	162	176	143	189	223	137	251	227
g1360	51	11	46	10	74	59	87	79	31	34	37	38	42	20	23	48
g1361	45	11	56	40	43	54	129	109	143	212	152	317	204	142	353	184
g1362	364	170	315	278	199	341	436	589	365	315	264	559	400	477	327	705
g1363	0	0	1	0	1	0	0	0	0	0	0	0	0	0	0	0
g1364	0	0	0	0	0	0	0	0	0	0	0	0	0	0	0	0
g1365	307	79	218	159	344	372	355	362	256	188	246	261	246	216	250	254
g1366	0	0	0	0	0	0	0	0	0	0	0	0	0	0	0	0
g1367	15	2	13	20	0	6	6	17	1	12	7	12	2	2	5	10
g1368	8	3	20	4	12	14	25	14	0	3	29	2	2	2	10	2
g1369	763	284	558	277	625	671	732	682	336	266	329	300	419	454	453	414
g1370	153	70	181	77	160	257	289	260	229	120	122	183	163	162	287	250
g1371	144	23	107	60	106	72	169	247	55	45	17	156	91	29	95	153
g1372	0	0	0	0	0	0	1	1	0	0	0	0	3	0	1	0
g1373	1940	377	1285	803	3303	3156	2163	2690	1592	1667	2220	1985	2112	1748	1502	1371
g1374	0	0	0	0	0	0	0	0	0	0	0	0	0	0	0	0
g1375	898	233	726	355	816	932	1112	847	300	300	318	207	176	199	225	171
g1376	287	63	308	172	197	214	238	258	167	168	148	134	127	133	141	108
g1377	396	72	228	167	301	295	296	273	280	289	238	207	406	306	419	264
g1378	1202	457	1026	529	1178	1352	1111	1339	1209	832	1187	1068	1333	1006	1864	1095
g1379	0	0	0	0	0	0	0	0	0	0	0	0	0	0	0	0
g1380	1	0	15	22	3	13	0	7	93	110	44	253	53	0	20	32
g1381	90	18	100	28	138	146	136	118	83	69	68	48	98	65	176	58
g1382	3	0	0	0	4	0	0	1	0	0	0	0	0	0	0	0
g1383	222	60	356	98	41	88	339	176	98	84	100	63	34	85	55	50
g1384	8	10	11	8	3	17	10	40	15	19	14	37	15	22	3	30
g1385	4	12	5	10	3	7	8	18	10	11	1	9	3	8	3	11
g1386	409	118	304	151	671	804	786	528	737	562	592	528	845	793	1310	777
g1387	7	0	12	4	0	3	4	17	3	0	3	26	2	0	0	2
g1388	16	7	16	2	45	54	77	30	36	24	26	10	16	29	52	19
g1389	0	0	0	0	0	0	0	2	0	0	0	0	0	2	0	0
g1390	579	235	604	396	315	479	655	661	928	763	689	821	455	681	741	725
g1391	201	56	190	96	57	77	74	72	79	75	158	77	255	271	225	224
g1392	24	26	11	23	45	77	57	28	29	27	8	28	39	17	1	5
g1393	16	4	11	11	13	11	12	8	7	2	1	18	7	16	8	5
g1394	17	2	25	8	34	13	54	17	17	5	22	6	25	14	47	13
g1395	0	0	0	0	2	0	0	0	0	1	0	0	0	0	0	0
g1396	169	49	211	119	308	396	363	309	216	192	198	113	150	248	145	99
g1397	1171	290	944	1038	664	477	844	1526	1957	1549	1070	3045	1506	963	1413	1230
g1398	97	34	50	28	36	56	48	52	53	72	22	67	93	65	29	53
g1399	208	21	104	78	81	65	87	191	106	69	92	178	125	72	127	80
g1400	578	110	365	225	243	277	408	402	473	351	300	429	599	599	710	649
g1401	252	66	186	195	236	101	179	307	195	128	170	422	245	118	297	295
g1402	50	6	59	13	46	38	89	56	39	12	56	20	62	12	103	41
g1403	588	278	979	453	871	1160	846	1308	880	677	1077	892	1729	1745	2577	2053
g1404	133	54	88	96	111	112	131	92	210	230	202	179	181	141	234	134
g1405	255	94	118	101	62	73	177	166	119	43	94	65	246	123	304	161
g1406	1	0	0	2	7	6	5	1	4	1	0	9	5	0	0	0
g1407	14	7	12	3	15	51	22	14	29	18	14	13	38	35	12	13
g1408	0	0	1	0	0	2	1	0	0	0	0	0	0	2	2	0
g1409	1285	338	839	374	841	1072	1109	1128	834	704	695	737	920	907	1106	983
g1410	1126	298	711	472	781	840	1023	996	1446	1180	811	1190	1066	1088	1335	1258
g1411	168	23	64	134	44	49	116	140	41	28	28	77	51	16	28	62
g1412	0	0	0	0	2	0	0	0	2	0	0	3	0	0	1	0
g1413	69	38	57	32	196	186	147	165	105	43	71	59	72	66	63	40
g1414	44	1	50	20	32	31	38	24	14	15	33	7	21	18	25	23
g1415	42	13	15	12	72	62	64	36	56	15	46	37	52	41	41	34
g1416	71	17	68	16	116	123	80	98	70	50	112	33	59	58	66	68
g1417	0	0	0	0	0	0	0	0	0	0	0	0	0	0	0	0
g1418	215	45	148	58	216	292	175	261	240	211	213	223	254	238	209	218
g1419	0	0	0	0	0	0	0	0	0	0	0	0	0	0	0	0
g1420	16	4	1	2	31	13	9	10	15	14	1	14	4	27	5	12
g1421	0	0	0	0	0	0	0	0	0	0	0	0	0	0	0	0
g1422	155	29	294	36	203	179	244	226	139	98	250	101	201	157	438	184
g1423	0	0	0	0	0	0	1	0	0	0	0	0	0	0	0	0
g1424	0	2	1	0	0	2	10	0	1	12	1	3	2	4	0	5
g1425	0	0	0	0	0	0	0	0	0	0	0	0	0	0	0	0
g1426	0	0	0	0	0	0	0	0	0	0	0	0	0	0	0	0
g1427	190	35	49	65	135	192	127	171	144	129	89	105	138	211	66	154
g1428	0	0	0	0	0	0	1	0	0	0	0	0	0	0	0	0
g1429	1109	444	768	470	876	1030	1158	1174	656	605	614	763	772	825	1030	887
g1430	185	120	182	153	356	385	188	212	289	274	196	452	180	217	213	175
g1431	63	10	51	18	85	45	79	49	72	27	82	60	62	74	81	54
g1432	303	54	200	99	319	406	325	331	202	196	193	201	235	203	260	219
g1433	223	43	222	95	345	382	429	385	201	164	218	217	232	275	388	276
g1434	18	15	2	11	117	124	84	94	15	2	5	2	6	7	5	12
g1435	0	0	3	0	0	1	2	0	0	0	5	6	0	0	3	0
g1436	34	5	0	3	0	7	2	1	0	1	2	0	4	0	0	0
g1437	0	0	0	0	0	0	0	0	0	0	0	0	0	0	0	0
g1438	490	306	1979	565	1608	2156	1155	3020	680	499	1659	979	2016	1890	3406	2586
g1439	67	23	77	25	95	95	99	109	69	63	52	81	62	68	91	96
g1440	1022	344	635	412	512	701	823	749	279	326	288	237	125	260	167	168
g1441	0	0	0	0	0	0	0	0	0	0	0	0	0	0	0	0
g1442	225	38	145	81	300	352	347	283	156	134	117	96	143	207	230	183
g1443	708	176	491	236	619	666	612	684	635	472	499	560	524	550	737	503
g1444	185	67	131	52	149	177	143	142	135	172	104	126	126	120	151	118
g1445	25	0	6	24	12	1	3	24	2	4	3	45	16	2	18	11
g1446	142	59	140	96	219	291	220	253	171	145	137	198	214	219	214	170
g1447	345	156	316	130	217	381	480	330	191	151	184	244	154	160	270	242
g1448	974	228	566	512	873	849	925	1180	497	322	396	691	591	466	545	660
g1449	0	0	0	0	0	0	0	0	0	0	0	0	2	4	0	4
g1450	1234	433	1063	286	1570	1598	1569	1355	1168	636	953	701	1242	1219	1426	1230
g1451	0	0	0	0	0	1	0	0	0	0	0	0	0	0	0	0
g1452	0	0	0	0	0	0	0	0	0	0	0	0	0	0	0	0
g1453	0	0	0	0	0	0	0	0	0	0	0	0	0	0	0	0
g1454	50	4	23	10	42	50	59	43	36	26	29	1	56	21	83	37
g1455	0	0	0	0	0	0	0	0	0	0	0	0	0	0	0	0
g1456	0	0	0	0	0	0	0	0	0	0	0	0	0	0	0	0
g1457	0	0	0	0	0	0	0	0	0	0	0	0	0	0	0	0
g1458	0	0	0	0	0	0	0	0	0	0	0	0	0	0	0	0
g1459	0	0	0	0	0	0	0	0	0	0	0	0	0	0	0	0
g1460	0	0	0	0	0	0	0	0	0	0	0	0	0	0	0	0
g1461	4	0	10	0	2	0	23	0	10	0	3	0	6	0	18	0
g1462	0	0	0	0	0	0	0	0	0	0	0	0	0	0	0	0
g1463	0	0	0	0	0	0	0	0	0	0	0	0	0	0	0	0
g1464	0	0	0	0	0	0	0	0	0	0	0	0	0	0	0	0
g1465	0	0	0	0	4	0	0	4	0	0	0	0	0	0	0	0
g1466	0	0	0	0	0	0	0	0	0	0	0	0	0	0	0	0
g1467	1341	488	1050	286	730	659	1090	964	946	664	618	774	666	857	1323	1173
g1468	598	173	497	229	751	648	693	621	1050	856	853	727	848	914	1236	937
g1469	62	13	23	15	27	26	13	34	13	25	11	6	4	14	1	4
g1470	735	219	569	219	545	568	857	755	462	390	467	398	431	553	583	422
g1471	44	11	86	31	132	129	114	112	76	73	75	108	79	44	130	117
g1472	1316	243	852	597	2756	1119	1985	2923	1255	1491	1540	1909	1060	612	887	577
g1473	99	34	108	68	125	148	262	260	202	167	68	124	117	121	199	216
g1474	104	18	75	44	226	174	207	153	108	78	99	28	98	109	157	94
g1475	556	100	383	218	573	641	431	566	621	582	541	582	682	531	549	381
g1476	17	0	4	2	10	5	5	1	66	5	11	16	67	81	4	23
g1477	543	226	405	279	418	532	592	729	441	344	444	533	585	491	667	550
g1478	0	0	0	1	0	0	0	0	0	0	0	0	0	0	0	0
g1479	118	18	81	43	155	157	126	126	133	115	139	122	154	126	147	92
g1480	331	113	352	118	522	494	617	570	259	261	272	247	240	260	358	227
g1481	0	0	0	0	0	0	0	0	0	0	0	0	0	0	0	0
g1482	3194	917	2255	1778	1054	1850	2124	1612	1532	1660	2330	1274	2135	3165	3603	2383
g1483	1062	355	661	774	1339	1457	1228	1271	853	777	833	875	1194	961	1066	867
g1484	0	0	0	0	0	0	0	0	0	0	0	0	1	4	3	2
g1485	140	73	168	74	130	169	187	199	275	195	205	253	852	1170	1228	1351
g1486	0	0	0	0	0	0	0	1	0	1	0	0	0	0	0	0
g1487	2120	505	1305	1058	4722	5242	2783	3933	1675	1383	1226	1489	1877	1732	1570	1846
g1488	20	17	9	19	17	17	17	53	1	9	1	26	22	8	14	23
g1489	124	23	94	15	71	100	142	112	86	53	89	95	126	90	141	90
g1490	1538	382	993	1508	601	1048	910	1204	1863	2039	1957	2740	4585	2259	3285	2684
g1491	281	48	282	106	306	265	246	305	219	136	186	247	219	155	224	166
g1492	0	0	0	0	5	2	1	7	0	0	0	0	0	0	0	0
g1493	0	0	0	0	0	0	0	0	0	0	0	3	0	0	0	0
g1494	0	0	0	0	0	0	0	0	0	0	0	0	0	0	0	0
g1495	12	0	56	4	37	21	88	35	12	13	65	8	49	0	62	12
g1496	0	0	0	0	0	0	0	0	0	0	0	0	0	0	0	0
g1497	119	16	75	24	110	183	83	142	20	26	13	10	21	16	11	8
g1498	619	158	478	156	798	835	732	652	490	456	375	471	402	559	591	424
g1499	4	0	4	0	11	15	1	3	0	2	4	4	0	1	2	0
g1500	1284	373	834	267	584	586	869	827	775	492	479	734	773	802	1249	1189
g1501	0	0	0	0	1	0	0	0	0	0	0	0	0	0	0	0
g1502	0	0	0	0	0	0	0	0	0	0	0	0	0	0	0	0
g1503	391	110	349	196	407	440	413	441	285	253	246	217	392	272	484	337
g1504	363	62	285	202	573	532	461	474	327	256	333	244	378	338	433	348
g1505	1293	275	1093	467	774	899	1486	1207	432	393	555	381	539	614	625	497
g1506	450	49	422	214	663	671	556	684	593	488	593	710	505	393	388	403
g1507	59	27	47	30	57	73	64	52	49	33	30	49	57	49	47	26
g1508	43	19	37	22	50	38	42	65	30	28	29	39	39	13	25	36
g1509	745	198	471	285	1323	1112	1421	1039	478	353	400	427	395	423	530	391
g1510	0	0	0	0	0	0	0	0	0	0	0	0	0	0	0	0
g1511	2	3	0	0	3	3	1	3	4	1	2	2	3	3	4	5
g1512	0	0	0	0	0	0	0	0	4	7	0	7	7	7	1	5
g1513	0	0	0	0	0	0	0	0	0	0	0	0	0	0	0	0
g1514	7	0	9	1	26	24	28	20	183	67	145	137	305	323	505	267
g1515	0	0	0	0	0	0	1	3	0	0	0	1	0	0	0	0
g1516	8	3	7	5	3	44	1	63	244	92	86	278	71	32	11	84
g1517	0	0	0	0	2	1	0	5	0	3	0	10	0	2	4	5
g1518	364	157	551	207	379	506	344	505	772	660	771	1163	657	638	678	697
g1519	6	0	1	0	0	2	0	0	17	3	2	37	13	17	25	30
g1520	0	0	0	0	1	1	2	3	0	0	0	0	0	0	0	0
g1521	388	67	67	233	77	97	112	173	308	300	219	563	529	408	1252	897
g1522	76	31	76	27	53	56	51	48	73	49	76	62	84	53	89	37
g1523	15	9	28	8	33	47	28	22	17	41	21	68	18	25	35	21
g1524	72	9	23	13	208	154	97	89	29	29	16	13	6	16	12	2
g1525	0	0	0	0	0	0	0	0	0	0	0	0	0	0	0	0
g1526	716	207	486	302	540	570	617	764	652	607	449	593	695	600	696	659
g1527	406	111	282	385	353	437	407	387	380	432	316	255	477	422	598	378
g1528	1	0	0	1	0	0	2	0	0	0	1	0	4	0	1	0
g1529	920	100	424	163	492	326	460	534	367	273	252	309	382	363	690	507
g1530	29	9	21	14	21	44	27	33	29	33	24	46	28	29	40	18
g1531	0	0	0	0	0	0	0	0	0	0	0	0	0	0	0	0
g1532	751	295	722	393	345	491	655	712	443	400	359	512	806	696	880	710
g1533	70	56	51	82	223	412	185	281	102	116	72	115	139	114	73	108
g1534	215	32	110	112	214	239	227	218	148	186	152	129	222	162	190	99
g1535	885	229	592	234	262	341	461	498	457	444	350	521	371	400	693	682
g1536	284	100	211	175	643	590	378	463	263	300	429	256	502	552	455	314
g1537	1275	334	1003	533	1819	2043	1568	1901	1562	1363	1958	1394	1775	1328	1445	1147
g1538	0	0	0	0	0	0	0	0	0	0	0	0	0	0	0	0
g1539	326	114	299	109	279	404	320	424	316	371	270	317	263	201	458	278
g1540	765	106	432	293	654	330	652	788	332	251	255	616	581	256	560	518
g1541	2916	739	1899	699	1042	1450	1641	2070	1150	1043	875	1235	1182	1096	1657	1191
g1542	43	9	95	42	111	208	250	172	51	68	46	67	60	91	67	110
g1543	0	0	0	0	0	0	0	0	0	0	0	0	0	0	0	0
g1544	1027	197	877	363	713	986	964	1102	2119	1844	1188	3562	915	485	910	1278
g1545	0	0	0	0	0	0	0	0	0	0	0	0	0	0	0	0
g1546	17	2	26	2	27	36	28	42	6	31	14	9	5	7	0	11
g1547	241	71	184	83	163	221	255	244	228	167	138	229	235	197	298	226
g1548	1013	316	796	347	629	900	732	785	1068	874	888	1015	838	842	1017	779
g1549	18	9	17	9	133	125	94	122	45	32	7	7	8	21	9	25
g1550	630	150	463	282	621	690	690	759	498	439	407	443	523	533	627	443
g1551	727	236	589	481	770	719	749	919	869	656	604	931	508	382	698	631
g1552	640	241	650	283	741	890	1118	925	188	232	274	307	240	274	345	340
g1553	39	0	14	0	7	5	9	19	91	22	127	30	243	16	74	44
g1554	547	205	423	238	532	566	625	625	506	497	537	523	460	385	513	417
g1555	52	1	25	30	24	99	45	74	39	29	15	46	18	3	12	0
g1556	266	80	180	159	318	315	307	260	249	261	237	277	219	175	244	237
g1557	147	37	91	93	36	24	73	43	35	19	46	12	339	207	320	75
g1558	0	0	6	5	1	0	2	6	3	13	5	14	14	9	69	4
g1559	0	0	0	0	0	0	0	0	0	0	0	0	0	0	0	0
g1560	0	0	0	0	0	0	0	0	3	3	4	16	26	17	42	6
g1561	7	4	5	3	6	5	7	6	15	4	7	4	9	6	22	6
g1562	211	40	132	139	181	220	197	216	182	188	205	195	279	218	219	222
g1563	0	0	1	0	0	0	0	0	0	0	0	0	0	0	0	0
g1564	0	1	0	0	0	0	0	0	2	0	2	0	0	0	2	0
g1565	125	25	79	51	139	168	88	108	89	57	88	62	138	86	79	51
g1566	0	0	0	0	0	0	1	0	4	1	0	0	3	0	0	0
g1567	0	0	0	0	0	0	0	0	0	0	0	0	0	0	0	0
g1568	194	50	140	55	159	158	189	134	246	160	165	166	222	174	268	158
g1569	1	0	1	4	3	13	6	9	1	0	1	4	0	9	0	4
g1570	699	79	746	328	321	532	980	635	4827	2770	2263	4697	3215	1646	3993	3518
g1571	0	0	0	0	0	0	0	0	0	0	0	0	0	0	0	0
g1572	58	2	16	1	28	21	27	23	116	66	44	58	141	90	218	194
g1573	5317	1215	3365	1765	5490	5857	4962	5251	3868	3104	3760	3765	3838	3610	3524	3055
g1574	513	103	263	167	708	691	533	557	528	474	572	456	537	437	544	374
g1575	569	141	440	244	746	679	560	653	505	411	476	379	536	398	439	376
g1576	560	166	424	218	497	481	464	527	464	422	424	576	465	401	470	430
g1577	1178	476	998	331	599	723	1103	870	862	616	534	746	765	766	1270	948
g1578	1221	502	1237	374	1104	1141	1539	1556	1843	1116	1094	1452	1203	1508	2225	2026
g1579	0	0	0	0	0	0	0	0	0	0	0	0	0	0	0	0
g1580	63	19	48	12	120	77	38	75	33	15	16	0	52	35	18	26
g1581	1324	238	643	594	2905	2650	1937	2115	921	1067	1220	688	1319	960	1075	702
g1582	10	1	13	0	7	7	8	7	4	5	0	9	1	5	8	6
g1583	288	67	154	86	273	261	317	259	246	148	175	117	200	230	375	229
g1584	3	1	17	2	61	54	91	80	16	8	8	17	7	0	7	5
g1585	7	1	6	20	14	28	21	15	38	16	28	17	19	27	62	21
g1586	18	0	6	3	10	12	15	1	2	0	2	2	0	0	4	0
g1587	0	0	0	0	0	0	0	0	0	0	0	0	0	0	0	0
g1588	0	0	0	0	0	0	0	0	0	0	0	1	0	0	0	0
g1589	279	96	169	114	185	236	260	254	272	271	136	193	215	192	269	211
g1590	0	0	0	0	0	0	0	0	0	0	0	0	0	0	0	0
g1591	622	166	346	307	518	562	406	541	648	575	467	652	953	757	906	578
g1592	824	282	657	212	344	385	564	499	505	341	288	444	447	493	760	655
g1593	40	20	61	29	63	130	110	99	71	62	33	63	76	41	42	61
g1594	0	0	0	2	0	0	0	0	0	2	0	6	0	1	3	2
g1595	25	3	77	67	4	61	36	45	146	210	206	825	311	210	468	530
g1596	13	2	26	6	29	30	42	20	13	14	19	3	44	14	42	20
g1597	0	0	0	0	0	0	0	0	0	0	0	0	0	0	0	0
g1598	1787	572	1417	925	795	1297	1441	1234	1920	2200	4075	3981	5884	8570	7954	6983
g1599	860	154	468	563	1085	922	954	911	453	489	556	449	709	716	688	533
g1600	11	2	5	0	25	15	17	23	62	65	47	31	38	41	39	62
g1601	1403	366	1223	563	3455	3556	2313	3167	2008	1666	1888	2292	2581	2700	3419	2927
g1602	71	47	106	42	115	161	190	161	119	112	154	100	141	112	156	99
g1603	130	72	191	72	161	192	222	197	167	128	135	146	136	182	228	146
g1604	0	0	0	0	0	1	0	0	0	0	0	0	0	0	0	0
g1605	368	77	253	166	632	695	590	566	323	273	228	279	416	407	442	311
g1606	0	0	0	0	0	0	0	0	0	0	0	0	0	0	0	0
g1607	255	41	46	66	30	61	44	32	209	99	53	134	49	18	49	83
g1608	48	10	10	39	13	21	13	10	76	59	8	29	21	6	17	21
g1609	0	0	0	0	0	0	0	0	0	0	0	0	0	0	0	0
g1610	294	51	161	146	367	457	365	383	299	229	207	149	260	201	285	196
g1611	0	0	3	2	8	14	2	10	1	4	0	0	0	0	0	1
g1612	1045	307	898	362	1772	1614	1329	1648	748	732	1223	1063	918	776	733	650
g1613	706	193	628	355	680	739	528	711	521	477	577	629	673	539	568	484
g1614	186	40	91	69	300	172	185	327	64	59	46	122	75	73	69	54
g1615	0	0	0	0	0	0	0	0	0	0	0	0	0	0	0	0
g1616	1702	370	569	1026	1245	602	1375	2063	422	467	633	1101	846	768	1215	1166
g1617	0	0	0	0	0	0	0	0	0	0	0	0	0	0	0	0
g1618	637	227	526	343	1915	2013	2130	1833	336	263	290	477	461	631	615	604
g1619	1843	349	1336	480	1806	2201	2680	1929	5	44	38	10	12	7	12	5
g1620	432	41	206	346	307	339	563	339	692	531	459	449	683	241	420	344
g1621	399	180	487	178	235	303	415	432	362	297	285	414	493	450	559	586
g1622	0	0	0	0	3	0	0	1	0	0	0	0	0	0	0	0
g1623	0	0	0	0	0	0	0	0	0	0	0	0	0	0	0	0
g1624	0	0	0	0	1	0	2	0	0	0	4	1	0	0	3	0
g1625	0	0	0	0	0	0	0	0	0	0	0	0	0	0	0	0
g1626	0	0	0	0	1	0	0	1	0	6	0	9	1	0	0	0
g1627	3	0	0	0	18	4	2	4	0	2	0	0	0	0	0	0
g1628	0	0	0	0	0	0	0	3	0	0	0	0	0	0	0	0
g1629	0	0	0	0	0	0	0	0	0	0	0	0	0	0	0	0
g1630	0	0	0	0	0	0	0	0	0	0	0	0	0	0	0	0
g1631	23	0	22	6	23	11	33	19	107	69	108	92	55	23	99	88
g1632	0	0	0	0	0	0	0	1	0	0	0	0	0	0	0	0
g1633	0	0	0	0	0	0	0	0	0	0	0	0	0	0	0	0
g1634	0	0	0	0	0	1	0	0	0	0	3	2	0	2	14	1
g1635	0	0	0	0	5	0	0	0	0	0	0	0	0	2	0	0
g1636	477	41	113	36	304	180	61	58	557	281	280	143	897	848	1839	695
g1637	921	358	835	422	859	984	957	903	861	757	792	1022	686	691	829	790
g1638	106	24	54	10	114	45	52	66	109	55	86	41	99	75	154	100
g1639	0	0	0	0	9	0	0	0	0	0	0	0	0	0	0	0
g1640	0	0	0	0	0	0	0	0	0	0	0	0	0	0	0	0
g1641	0	0	1	0	1	1	0	0	8	0	0	0	0	0	0	0
g1642	0	0	4	0	0	0	1	0	2	0	0	6	0	0	0	0
g1643	0	0	0	0	0	0	0	0	2	1	0	0	0	0	0	0
g1644	113	64	133	34	45	51	86	86	78	47	71	72	76	109	103	67
g1645	94	12	47	2	33	23	33	19	60	19	16	27	23	36	80	30
g1646	261	52	156	102	207	272	252	237	235	206	162	171	233	229	335	247
g1647	111	15	169	28	441	460	343	428	156	103	96	103	40	49	83	120
g1648	726	143	669	282	482	624	986	888	528	323	223	350	240	230	330	332
g1649	2	3	6	0	2	8	7	9	7	0	2	6	6	1	8	1
g1650	2	0	0	0	1	1	11	0	13	1	1	6	6	1	1	0
g1651	59	6	17	4	35	24	20	10	19	7	16	12	14	7	22	6
g1652	351	65	258	160	250	282	405	337	498	442	335	424	425	343	511	352
g1653	156	44	133	78	114	175	204	191	177	142	142	185	155	133	183	169
g1654	0	0	0	0	0	0	0	0	0	0	0	0	0	0	0	0
g1655	0	0	0	0	2	1	2	0	0	0	0	0	0	0	3	1
g1656	0	0	10	0	0	1	4	1	6	5	8	4	8	13	36	4
g1657	154	45	177	58	242	215	122	163	174	217	250	260	224	207	185	154
g1658	431	182	400	347	459	541	503	508	573	450	453	426	645	372	538	500
g1659	0	0	0	0	0	0	0	0	0	0	0	0	0	0	2	0
g1660	58	21	41	61	65	79	39	39	65	103	35	39	26	29	21	39
g1661	33	10	38	11	75	92	63	58	50	58	50	28	50	61	61	28
g1662	1899	429	1569	1003	3609	3280	2606	2819	1829	1915	2570	1730	2420	1651	1737	1323
g1663	207	96	128	51	82	90	132	114	153	138	142	124	181	197	258	189
g1664	0	0	0	0	0	0	0	0	0	0	0	0	0	0	0	0
g1665	225	58	109	85	246	263	270	242	249	232	204	174	275	251	246	183
g1666	1	3	6	3	9	13	15	6	5	2	12	1	1	4	1	2
g1667	1548	367	687	690	1048	1113	845	963	1254	731	885	653	1341	1378	1871	1078
g1668	369	105	309	220	345	447	452	519	474	382	387	331	598	676	709	594
g1669	1264	208	497	858	1406	703	718	1792	797	960	987	1544	1193	1247	1245	964
g1670	55	30	114	56	75	60	84	122	96	51	141	169	106	57	167	102
g1671	0	0	0	0	0	0	0	0	0	0	0	0	0	0	0	0
g1672	0	0	0	0	0	0	0	0	0	0	0	0	0	0	0	0
g1673	84	56	87	22	97	111	100	102	111	83	73	83	60	105	104	85
g1674	18	13	16	9	47	29	31	26	13	16	6	3	24	18	13	32
g1675	695	214	462	151	269	407	526	504	361	306	260	371	370	456	524	582
g1676	367	94	303	188	266	406	344	408	401	329	361	367	505	472	541	529
g1677	49	7	56	6	39	63	108	36	7	10	13	14	13	18	26	26
g1678	14	0	24	4	43	27	26	24	23	20	11	31	37	30	46	35
g1679	333	73	224	135	226	203	295	310	163	161	208	289	225	191	282	254
g1680	381	152	360	206	545	609	553	578	378	380	333	317	456	434	450	434
g1681	1681	493	1247	579	546	668	1173	1119	803	739	679	854	819	966	1310	1312
g1682	419	74	266	114	359	442	424	468	189	143	174	157	186	226	260	205
g1683	608	184	430	183	439	470	557	504	635	355	416	517	562	511	614	478
g1684	128	21	92	16	66	72	106	78	129	83	110	91	116	94	141	113
g1685	0	0	0	0	0	0	3	0	1	0	2	0	1	0	1	0
g1686	917	252	618	392	733	718	769	768	715	444	758	734	823	743	917	735
g1687	1011	172	394	695	572	212	371	1016	407	346	282	1162	734	365	698	804
g1688	0	0	0	0	0	0	0	0	0	0	0	0	0	0	0	0
g1689	11	1	6	2	14	17	8	16	18	6	23	10	13	13	27	5
g1690	209	49	147	98	143	194	168	202	122	91	106	132	152	127	160	145
g1691	486	96	358	155	741	795	702	662	600	443	575	339	525	637	586	407
g1692	705	352	719	331	651	721	1045	786	355	221	428	326	351	338	421	400
g1693	0	0	0	0	2	0	6	0	1	0	0	0	1	0	4	0
g1694	0	0	0	0	0	0	0	0	0	0	0	0	0	0	0	0
g1695	0	0	10	0	1	1	0	1	1	0	4	0	0	0	7	0
g1696	0	0	0	0	0	0	0	0	0	0	0	0	0	0	0	0
g1697	97	24	27	42	49	63	35	31	38	45	27	21	17	23	61	57
g1698	136	27	66	83	190	130	177	167	53	34	45	61	67	36	71	55
g1699	19	12	16	6	50	102	62	50	24	47	22	20	24	53	28	28
g1700	2	0	2	0	0	1	2	0	0	0	0	0	2	0	0	5
g1701	140	17	91	85	179	185	229	207	24	40	46	39	120	108	42	128
g1702	25	34	30	16	9	20	39	41	19	15	18	46	21	30	28	35
g1703	0	0	11	3	9	3	11	9	1	0	4	0	3	3	1	7
g1704	154	37	91	58	92	93	111	122	77	99	89	168	117	62	88	129
g1705	185	50	165	48	53	88	164	148	162	104	95	133	141	168	243	200
g1706	4	2	22	3	12	5	18	19	9	0	4	5	7	0	10	6
g1707	459	129	575	180	1587	1501	1198	1622	532	299	618	702	993	901	1337	1249
g1708	242	64	169	71	230	266	224	257	148	87	81	73	86	63	69	79
g1709	0	0	0	0	0	0	0	0	0	0	0	0	0	0	0	0
g1710	0	0	0	0	0	0	0	0	0	0	0	0	0	0	0	0
g1711	0	0	0	0	0	0	0	0	0	0	0	0	0	0	0	0
g1712	2280	600	971	711	294	343	596	409	1941	1312	875	1116	1040	1021	1312	993
g1713	0	0	8	22	308	19	43	250	0	0	0	0	1	0	6	0
g1714	2158	465	1303	562	332	565	808	964	4229	2485	2493	6197	1836	877	1548	1689
g1715	197	46	207	111	37	76	48	136	513	380	523	456	849	302	611	459
g1716	0	0	0	4	0	0	0	0	0	0	0	0	0	0	0	0
g1717	2	0	4	0	7	9	14	6	4	6	0	15	0	5	2	0
g1718	0	0	0	0	0	0	0	0	0	0	0	0	0	0	0	0
g1719	611	138	387	181	458	352	584	405	252	187	206	183	304	306	415	314
g1720	53	7	57	36	117	115	142	112	103	85	103	76	88	87	129	84
g1721	124	61	128	84	262	319	345	260	64	64	59	42	50	69	71	80
g1722	788	261	640	267	466	530	805	679	630	460	335	464	522	541	687	612
g1723	0	0	0	2	0	0	0	0	0	0	0	0	0	0	0	0
g1724	899	146	440	324	994	1055	845	861	1502	1152	950	1395	1306	995	1522	1264
g1725	9	3	1	4	3	6	5	2	0	0	2	10	1	0	8	3
g1726	470	110	268	119	387	403	386	425	233	254	256	295	268	312	312	267
g1727	520	110	303	165	431	591	611	502	395	375	278	221	442	471	452	361
g1728	55	26	49	8	175	183	141	151	97	56	66	97	89	101	88	105
g1729	33	6	36	26	16	47	69	32	21	18	13	29	31	19	13	12
g1730	191	52	95	42	101	103	103	111	113	118	60	85	50	90	70	94
g1731	0	0	0	0	0	0	0	0	0	0	0	0	0	0	0	3
g1732	896	72	179	47	632	256	235	262	142	95	163	45	150	90	289	174
g1733	0	0	0	0	0	0	0	0	0	0	0	0	0	0	0	0
g1734	0	0	0	0	0	2	0	1	0	0	0	0	0	0	2	0
g1735	1255	380	970	346	341	461	716	637	778	708	528	618	527	620	1092	705
g1736	40	17	11	19	30	41	30	28	20	25	20	14	24	29	19	13
g1737	2	1	7	0	4	2	1	3	4	3	1	10	1	0	1	1
g1738	109	69	133	61	182	209	195	172	132	150	173	126	179	145	116	100
g1739	0	0	3	0	4	0	0	0	2	0	0	0	0	0	0	0
g1740	146	33	100	61	103	131	194	168	107	116	71	76	100	130	220	188
g1741	392	62	137	171	286	207	233	376	259	218	172	304	359	194	278	226
g1742	0	7	0	0	0	0	2	1	0	1	0	0	0	0	0	0
g1743	491	142	347	351	286	289	377	538	385	302	333	949	534	514	654	669
g1744	0	0	0	0	2	0	0	0	0	0	0	0	0	0	0	0
g1745	115	37	84	27	52	48	61	34	226	145	157	149	270	189	248	150
g1746	0	0	0	0	0	0	0	0	2	0	2	0	1	0	0	0
g1747	60	32	47	47	62	85	116	104	35	57	34	37	46	34	30	40
g1748	23	72	22	30	42	20	8	12	26	38	54	39	26	9	25	26
g1749	2	0	4	0	16	9	7	8	7	7	3	4	15	8	11	1
g1750	0	0	0	0	3	0	0	0	1	0	0	0	1	0	0	0
g1751	82	39	87	17	105	99	96	68	84	76	87	60	123	104	165	90
g1752	143	52	166	101	156	174	205	205	166	107	93	147	137	122	162	122
g1753	523	213	489	266	651	855	1295	919	217	169	162	146	167	221	230	179
g1754	0	0	0	0	0	1	2	4	0	0	0	0	0	0	3	6
g1755	179	91	183	77	177	215	206	139	110	113	72	139	96	117	123	107
g1756	40	11	37	27	189	200	145	142	81	43	64	58	44	35	36	28
g1757	0	0	0	0	0	0	0	0	0	0	0	0	0	0	0	0
g1758	4	3	0	3	3	4	0	0	2	4	7	0	1	0	4	2
g1759	512	134	350	211	273	392	441	376	466	384	366	593	392	462	513	379
g1760	534	104	329	174	279	366	424	402	293	203	195	208	173	185	179	135
g1761	0	0	0	0	0	0	1	0	0	0	0	0	0	0	0	0
g1762	75	17	64	45	99	102	107	80	74	44	86	78	116	43	94	80
g1763	97	50	89	23	52	68	94	85	92	37	81	67	97	83	129	86
g1764	1146	252	712	392	635	933	851	1095	1049	683	802	867	1020	930	1175	892
g1765	1443	361	927	520	1903	2011	1624	1747	1249	1101	1488	1338	1531	1356	1243	1089
g1766	17	0	31	20	10	2	26	38	10	28	19	67	13	6	32	8
g1767	619	164	568	182	544	606	614	602	513	405	516	437	564	494	621	447
g1768	0	0	0	0	5	0	0	3	1	4	0	0	0	1	0	0
g1769	3	0	0	0	0	0	0	0	0	0	0	0	0	0	0	0
g1770	6071	1540	3476	1614	4730	4363	5396	4708	2969	1687	2320	2533	3308	3110	3634	3275
g1771	0	0	0	0	1	1	0	1	2	0	0	1	2	0	0	0
g1772	238	69	208	141	481	427	385	385	211	214	255	264	253	229	283	224
g1773	14	18	8	46	19	20	33	82	7	6	6	45	9	2	4	14
g1774	118	36	129	34	262	299	220	249	139	113	105	119	108	135	149	97
g1775	1	0	5	7	11	23	7	23	14	15	4	15	2	6	3	10
g1776	1	0	0	0	0	0	0	0	0	0	0	0	0	0	0	0
g1777	976	341	614	249	418	458	570	571	599	450	478	607	526	506	708	558
g1778	0	0	0	0	4	5	0	8	0	0	0	0	2	4	0	1
g1779	273	71	169	82	225	229	277	230	177	110	84	215	186	157	247	248
g1780	0	0	0	0	0	0	0	0	0	0	0	0	0	0	0	0
g1781	0	0	0	0	0	0	0	0	0	0	0	0	0	0	0	0
g1782	1169	209	438	910	346	201	297	504	346	507	290	792	412	241	440	415
g1783	1322	405	828	556	687	910	1398	1131	591	624	441	388	465	549	638	561
g1784	220	109	174	142	307	313	260	341	234	145	188	225	233	298	243	253
g1785	131	44	108	64	159	167	206	168	128	124	92	169	128	129	157	156
g1786	0	0	0	0	0	0	0	0	0	0	0	0	0	0	0	0
g1787	1	0	12	0	0	0	13	1	8	0	18	0	5	0	26	0
g1788	191	58	97	58	123	146	168	142	96	85	88	91	115	95	143	88
g1789	3	3	0	4	3	6	9	3	1	0	0	4	5	2	0	1
g1790	135	45	113	72	140	150	191	149	115	64	142	70	157	121	213	122
g1791	308	80	240	151	414	455	450	471	291	208	448	252	484	320	366	287
g1792	0	0	0	0	0	0	0	0	0	0	0	0	0	0	0	0
g1793	38	0	19	9	32	57	26	19	77	107	77	177	52	48	38	53
g1794	645	194	517	166	803	830	760	768	491	531	797	613	677	570	499	356
g1795	0	0	0	0	0	0	0	0	0	0	0	0	0	0	0	0
g1796	204	45	111	150	145	162	170	322	141	137	157	154	208	164	142	153
g1797	848	319	526	190	382	453	631	542	554	356	329	417	516	581	924	686
g1798	345	33	141	90	397	477	582	347	303	220	145	117	285	263	436	281
g1799	862	185	598	273	680	673	774	810	690	498	539	567	594	672	1065	759
g1800	790	216	565	308	592	720	819	732	524	411	391	481	534	482	587	555
g1801	298	61	234	103	241	350	414	313	265	229	168	229	242	197	354	261
g1802	409	117	296	152	477	585	534	589	433	306	308	308	363	436	542	418
g1803	104	27	93	16	73	87	113	79	62	37	45	37	51	55	38	43
g1804	0	0	3	0	2	4	1	3	3	0	2	0	3	0	3	6
g1805	0	0	0	0	0	0	0	0	0	0	0	0	0	0	0	0
g1806	470	184	527	254	454	581	593	588	419	396	419	467	442	408	589	387
g1807	0	0	0	0	1	2	0	0	0	0	0	0	0	0	0	0
g1808	119	48	115	106	249	356	204	316	59	80	82	109	78	106	108	100
g1809	14	0	1	0	21	0	0	21	8	23	4	8	7	0	14	0
g1810	0	0	0	0	27	4	2	2	1	0	0	0	0	0	1	0
g1811	79	26	50	20	153	175	188	112	59	34	28	37	39	53	54	35
g1812	0	0	0	0	0	0	0	0	0	0	0	0	0	0	0	0
g1813	0	0	0	0	0	0	0	0	0	0	0	0	0	0	0	0
g1814	0	0	0	0	0	0	0	0	0	0	0	0	0	0	0	0
g1815	0	0	0	0	0	0	0	0	0	0	0	0	0	0	0	0
g1816	0	0	0	0	0	0	0	0	0	0	0	0	0	0	0	0
g1817	111	43	123	79	209	246	182	178	280	228	208	167	214	148	163	92
g1818	6	2	0	0	4	11	5	7	6	1	1	3	2	4	7	2
g1819	106	13	160	92	245	285	285	302	227	150	182	148	331	245	384	289
g1820	1278	367	966	630	1510	1521	1475	1709	1697	1397	1752	1364	1453	1438	1529	1235
g1821	0	0	0	0	0	0	0	0	0	0	0	0	0	0	0	0
g1822	411	98	236	152	359	319	243	347	267	243	250	269	330	222	231	237
g1823	425	164	366	236	391	381	368	474	680	578	499	616	574	357	668	501
g1824	12	0	1	0	9	6	4	9	0	2	3	0	2	2	3	2
g1825	18	0	4	0	26	8	6	17	4	8	8	2	10	11	21	6
g1826	8	0	6	4	14	9	6	13	12	15	23	5	2	18	6	15
g1827	0	0	0	0	0	0	0	0	0	0	0	0	0	0	0	0
g1828	28	6	22	17	22	29	21	32	77	165	63	249	218	173	388	262
g1829	43	7	27	8	56	75	62	60	92	31	43	61	54	87	120	78
g1830	856	310	665	201	549	547	741	675	582	438	517	523	470	463	678	589
g1831	2	0	8	4	7	5	12	22	38	20	48	44	91	49	95	79
g1832	289	40	148	127	642	395	428	460	23	58	26	26	17	16	14	33
g1833	50	16	52	28	305	320	184	256	70	31	41	33	30	28	19	24
g1834	2	1	16	2	2	6	40	9	3	0	7	1	3	8	24	3
g1835	596	172	383	136	251	270	260	319	536	359	326	325	749	436	644	390
g1836	193	84	164	62	105	155	174	228	115	117	120	131	140	96	106	101
g1837	578	216	569	222	363	573	596	566	644	433	521	610	701	691	1315	919
g1838	714	185	521	242	584	708	571	709	360	311	418	391	420	454	481	390
g1839	963	153	597	338	781	990	886	1021	815	640	664	688	1077	1074	1286	1023
g1840	634	201	478	250	366	457	441	571	768	568	568	667	562	466	698	533
g1841	13	5	0	4	44	30	0	22	105	7	21	126	46	2	57	140
g1842	0	0	1	1	0	0	0	1	0	0	0	0	0	0	0	0
g1843	135	63	116	106	116	173	177	133	293	279	260	697	260	165	231	298
g1844	0	0	0	0	0	0	0	0	0	0	0	0	0	0	1	0
g1845	268	43	210	144	274	307	275	323	241	228	121	186	200	175	258	151
g1846	0	0	1	0	0	0	0	0	0	0	0	0	1	0	0	2
g1847	29	2	8	13	38	82	20	20	52	56	63	182	345	228	487	376
g1848	483	113	278	182	361	444	401	450	300	259	373	423	366	311	339	281
g1849	552	170	275	226	457	561	360	510	364	438	257	436	279	480	420	501
g1850	86	13	82	26	163	198	233	179	80	46	70	131	49	62	66	34
g1851	0	0	0	0	0	0	0	0	0	0	0	0	0	0	0	0
g1852	148	86	213	114	307	341	303	260	148	133	164	215	191	163	164	125
g1853	4	10	3	3	17	20	15	23	21	24	7	21	13	2	1	14
g1854	493	133	460	366	1007	994	1200	839	194	265	187	271	102	185	182	147
g1855	509	107	336	200	411	320	430	564	284	237	252	471	405	284	389	391
g1856	408	66	238	163	268	296	385	384	510	386	362	436	345	350	405	398
g1857	603	215	582	260	544	528	575	632	472	426	433	469	458	475	523	456
g1858	524	156	394	189	721	686	777	629	548	401	448	505	513	509	698	416
g1859	723	270	541	240	458	442	571	584	463	443	411	510	409	521	699	464
g1860	269	58	101	161	471	495	497	351	392	224	197	221	497	406	601	374
g1861	720	152	505	184	434	456	589	493	453	316	279	374	383	397	612	459
g1862	85	24	56	47	165	177	154	126	96	68	71	80	50	89	68	83
g1863	3	0	0	0	5	0	0	5	1	10	0	0	6	0	5	0
g1864	157	43	141	65	293	304	190	246	205	144	247	169	253	218	243	173
g1865	610	246	403	253	361	455	411	369	725	566	447	546	775	813	942	732
g1866	0	0	0	0	0	0	0	0	0	0	0	0	0	0	0	0
g1867	0	0	0	0	0	0	0	0	0	0	0	0	0	0	0	0
g1868	1098	382	883	271	498	633	846	789	905	692	547	780	741	733	1205	813
g1869	990	235	719	503	672	886	747	841	1235	1034	801	1207	1250	1260	1346	1128
g1870	0	0	0	0	0	0	0	0	0	0	0	0	0	0	0	0
g1871	0	0	0	0	0	0	0	0	0	0	0	0	0	0	0	0
g1872	0	0	0	0	0	0	0	0	0	0	0	0	0	0	0	0
g1873	120	64	124	60	226	318	264	255	122	122	95	113	89	79	86	82
g1874	355	85	198	119	590	680	480	460	446	272	378	287	451	412	556	359
g1875	538	120	317	196	848	863	717	810	359	276	275	229	449	344	531	353
g1876	30	12	34	13	30	32	58	29	26	32	20	21	19	43	48	32
g1877	0	0	0	0	0	0	0	0	0	0	0	0	0	0	0	0
g1878	1353	369	704	424	363	485	723	535	192	168	138	175	156	201	316	190
g1879	0	0	2	3	3	0	0	2	1	0	0	0	0	0	0	0
g1880	290	121	217	130	204	207	259	237	339	275	252	359	237	239	381	295
g1881	336	161	299	236	341	432	428	350	315	358	284	361	403	309	323	294
g1882	249	93	192	99	210	310	327	279	211	137	169	167	207	233	261	203
g1883	615	88	309	287	686	788	488	582	470	380	422	307	613	466	566	421
g1884	301	68	223	164	182	265	279	288	287	296	249	232	356	321	348	311
g1885	562	175	476	289	673	775	555	704	635	498	493	532	809	672	679	597
g1886	67	33	81	43	207	219	233	156	92	67	107	44	65	107	113	70
g1887	0	0	0	0	0	0	0	0	0	0	0	0	0	0	0	0
g1888	533	177	430	271	419	483	489	507	566	456	598	530	687	633	775	668
g1889	1678	363	1132	928	1359	1597	1159	1557	999	1001	1063	1065	1323	991	1026	857
g1890	330	94	278	151	464	410	518	381	254	206	238	250	252	252	290	187
g1891	710	76	514	83	595	304	473	315	547	240	509	115	355	361	763	342
g1892	615	231	780	406	744	897	695	853	1418	1088	1250	1489	1478	1332	2085	1521
g1893	39	0	33	38	60	89	43	38	47	29	36	29	60	75	61	58
g1894	966	291	633	246	465	616	627	649	718	465	472	592	597	529	788	465
g1895	427	166	345	190	293	304	283	387	338	276	289	354	276	195	360	205
g1896	0	0	1	0	0	0	0	0	0	0	0	0	0	0	0	0
g1897	0	0	0	0	0	0	0	0	0	0	0	0	0	0	0	0
g1898	31	19	58	13	34	65	50	64	58	48	46	31	63	48	73	46
g1899	0	0	0	0	0	0	0	0	0	0	0	0	0	0	0	0
g1900	0	0	0	0	0	0	0	0	3	0	0	0	0	0	0	0
g1901	0	0	0	0	0	0	0	0	0	0	0	0	0	0	0	0
g1902	2876	587	1561	450	430	859	1530	1123	112	133	117	167	113	93	174	171
g1903	48	36	100	46	17	38	79	94	8	27	14	12	9	22	23	8
g1904	388	53	332	106	346	284	363	334	281	215	305	233	371	167	509	207
g1905	0	0	0	0	0	0	0	2	0	0	0	0	3	0	0	1
g1906	2489	765	2105	971	3268	3694	2937	3579	1097	1042	1321	1485	1264	1035	1262	1176
g1907	0	0	0	3	0	3	5	0	3	0	0	8	1	3	15	6
g1908	9	0	10	1	4	22	18	11	8	16	21	27	6	7	10	10
g1909	437	161	281	167	457	572	408	538	474	370	351	465	677	646	587	630
g1910	0	0	0	0	0	0	0	0	0	0	0	0	1	0	0	0
g1911	598	213	409	319	543	598	653	628	440	362	430	413	600	528	555	588
g1912	18	4	19	15	115	120	84	77	11	12	5	3	4	4	3	2
g1913	527	109	271	70	508	364	320	240	273	172	183	124	267	223	237	171
g1914	3	0	2	0	12	23	20	7	5	5	16	6	4	12	13	10
g1915	0	0	0	3	0	1	3	3	2	2	0	0	0	5	0	3
g1916	161	39	99	95	175	187	232	201	122	71	87	45	112	93	163	97
g1917	0	0	0	0	0	0	0	0	0	0	0	0	0	0	0	0
g1918	1	0	1	2	2	0	3	0	0	0	0	1	2	2	0	0
g1919	0	0	0	0	0	0	0	0	0	0	0	0	0	0	0	0
g1920	19	7	10	4	12	24	12	12	14	3	5	3	13	4	5	3
g1921	741	211	728	520	1566	1972	1485	1812	676	597	805	770	836	761	519	671
g1922	42	24	109	44	28	48	151	105	29	28	21	67	9	13	20	42
g1923	0	0	0	0	2	0	0	0	0	0	0	0	0	0	0	0
g1924	0	0	0	0	0	0	0	0	0	0	0	0	0	0	0	0
g1925	2849	1166	1787	1518	1532	858	1591	2905	1064	1108	925	2844	2436	1483	1746	2102
g1926	286	88	304	142	195	312	407	310	264	201	223	228	187	239	300	273
g1927	449	137	381	283	533	577	689	557	341	312	329	337	455	345	441	356
g1928	192	63	127	91	263	196	217	236	187	166	136	126	193	100	174	153
g1929	212	81	245	44	163	158	170	117	130	92	142	71	131	121	145	47
g1930	136	79	138	113	175	231	232	239	214	152	158	230	227	211	289	223
g1931	380	122	278	199	445	517	418	540	525	444	314	501	375	507	514	453
g1932	50	14	51	23	86	67	105	34	77	62	77	43	106	33	121	49
g1933	0	3	3	0	0	0	1	3	2	0	1	3	9	4	12	6
g1934	0	0	0	0	0	0	0	0	0	0	0	0	0	0	0	0
g1935	263	45	191	73	387	348	304	310	106	76	118	64	85	120	161	79
g1936	121	32	118	30	85	112	129	111	77	97	95	97	79	110	115	97
g1937	14	3	8	11	57	25	36	38	13	18	11	13	20	17	30	18
g1938	530	171	385	329	384	491	462	497	590	414	403	542	552	436	487	434
g1939	107	35	115	45	193	226	207	240	61	70	69	82	37	44	52	68
g1940	47	0	24	6	27	31	29	27	11	12	26	11	18	20	30	13
g1941	33	14	13	45	42	65	58	29	6	21	17	27	22	3	9	14
g1942	0	0	0	0	0	0	0	0	0	0	0	0	0	0	0	0
g1943	705	240	490	233	470	628	885	591	618	444	417	524	554	556	838	632
g1944	323	141	290	202	410	432	436	470	830	623	480	559	792	607	827	705
g1945	0	0	0	0	0	0	0	3	0	0	0	0	0	0	0	0
g1946	0	0	0	0	0	0	0	0	0	0	0	0	0	0	0	0
g1947	230	68	159	97	241	281	187	238	170	153	155	184	130	147	129	134
g1948	12	17	20	3	11	21	30	24	19	13	9	25	16	15	30	23
g1949	137	32	59	60	124	135	133	138	56	43	41	50	65	52	40	49
g1950	281	108	194	68	107	161	171	164	151	114	138	54	151	147	221	172
g1951	674	205	563	318	543	674	632	711	629	443	560	733	631	583	623	584
g1952	2874	768	1879	1201	2537	2532	2177	2577	2128	1996	2075	2150	2311	2201	2347	1802
g1953	6	5	0	9	3	10	0	3	3	7	0	5	5	3	0	0
g1954	2021	735	1780	743	1319	1612	2107	1752	1605	1248	1146	1454	1519	1477	1936	1797
g1955	62	24	79	52	129	131	134	115	55	51	69	78	89	59	94	88
g1956	0	0	0	0	0	0	0	0	0	0	0	0	0	0	0	0
g1957	141	52	96	69	148	200	174	159	141	86	101	96	155	100	137	115
g1958	27	7	24	30	94	116	65	102	68	56	61	50	39	34	30	31
g1959	1	1	0	0	18	34	10	16	0	1	0	0	0	0	0	0
g1960	0	0	0	0	0	0	0	0	0	0	0	0	0	0	0	0
g1961	0	0	0	0	2	0	0	0	0	0	0	0	0	0	0	0
g1962	2	0	0	0	0	0	0	0	0	0	0	0	0	0	0	0
g1963	1	0	0	0	2	0	0	3	0	0	0	0	2	0	1	4
g1964	0	0	0	0	0	0	0	0	0	1	0	1	0	1	1	0
g1965	0	0	0	0	1	0	0	0	1	0	0	0	0	1	0	0
g1966	76	20	62	33	49	123	70	80	70	98	72	102	125	83	111	63
g1967	112	23	73	75	195	163	185	168	161	104	151	136	172	80	162	130
g1968	927	400	1445	273	761	882	973	1107	554	353	482	342	792	857	2332	1373
g1969	0	0	0	0	0	0	0	0	0	0	0	0	0	0	0	0
g1970	47	23	49	25	66	76	85	70	74	25	29	37	13	34	32	20
g1971	36	14	36	54	52	77	58	44	71	61	64	50	72	69	51	47
g1972	257	155	373	198	425	527	631	696	566	483	243	704	365	324	236	457
g1973	49	18	24	22	3	12	6	5	11	14	11	5	10	5	5	6
g1974	346	173	391	283	281	384	312	423	353	300	397	444	353	265	266	227
g1975	0	0	0	0	0	0	0	0	0	0	0	0	0	0	0	0
g1976	0	0	0	0	0	0	0	0	0	0	0	0	0	0	0	0
g1977	168	90	125	29	72	127	125	148	97	86	105	80	103	101	152	113
g1978	133	55	104	105	24	41	40	57	179	168	154	267	107	100	44	71
g1979	0	0	7	1	5	2	3	4	0	0	0	2	0	0	1	7
g1980	0	0	0	0	0	0	0	0	30	6	6	21	21	33	10	20
g1981	189	75	114	91	160	156	205	171	227	146	113	123	234	192	272	267
g1982	6	0	3	2	2	3	6	5	0	0	0	6	1	0	0	1
g1983	0	0	0	0	0	0	0	0	0	1	0	0	0	0	0	1
g1984	0	0	0	0	0	0	0	0	0	0	0	1	0	0	1	0
g1985	1173	111	210	65	750	363	384	221	313	48	134	260	369	92	170	227
g1986	318	109	283	108	408	470	469	416	305	183	260	234	232	262	323	235
g1987	2233	796	1893	584	2466	2812	2023	2752	1302	1023	1348	1645	1345	1462	1074	937
g1988	711	170	618	330	827	870	908	824	369	240	462	441	528	442	482	483
g1989	595	261	440	317	534	530	423	558	478	479	502	554	515	435	471	401
g1990	109	37	84	73	102	127	97	126	117	95	98	75	132	142	116	75
g1991	565	118	406	320	520	541	471	494	389	527	483	375	609	554	495	454
g1992	1595	436	828	655	1353	1263	1142	1407	977	828	952	932	1267	1025	1119	1029
g1993	478	218	403	119	243	319	366	367	437	308	260	374	405	350	510	416
g1994	274	103	182	113	247	303	232	273	229	238	205	167	331	286	375	213
g1995	0	0	0	0	0	0	0	0	2	11	12	4	0	0	0	8
g1996	0	0	0	0	0	0	0	0	0	0	0	0	0	0	0	0
g1997	337	86	246	131	364	388	358	425	310	273	296	305	276	225	263	258
g1998	337	67	173	43	403	198	335	164	150	117	120	17	132	161	250	99
g1999	19	7	1	0	24	15	2	1	12	11	3	0	2	5	0	0
g2000	234	74	160	115	138	161	171	201	319	234	218	338	356	269	376	264
g2001	189	70	279	277	2139	1896	1340	1755	274	100	159	229	155	65	78	122
g2002	606	187	449	224	786	869	669	713	612	443	411	430	594	459	663	398
g2003	123	27	59	65	198	226	183	209	186	172	164	158	176	206	149	123
g2004	293	110	218	96	227	260	342	269	335	216	280	192	245	268	398	324
g2005	0	0	4	2	2	6	1	2	0	3	0	2	4	7	10	7
g2006	10	0	4	1	18	13	7	11	5	11	4	2	6	9	5	3
g2007	619	198	474	207	531	498	514	461	609	449	630	508	680	655	787	504
g2008	54	11	40	11	20	32	54	18	29	9	31	12	27	25	46	19
g2009	28	0	14	0	7	4	18	8	4	2	2	3	2	3	10	11
g2010	31	6	10	2	3	6	13	1	1	6	4	2	14	7	8	6
g2011	44	10	25	15	13	8	4	12	212	139	117	53	113	161	236	94
g2012	677	253	606	294	747	812	664	814	1021	878	772	1241	700	571	786	736
g2013	729	147	513	444	882	1101	735	1005	571	614	637	551	697	621	645	532
g2014	0	0	0	0	0	0	0	0	0	0	0	0	0	0	0	0
g2015	2	0	18	9	9	15	13	17	17	13	4	31	6	11	18	14
g2016	3	0	6	8	11	19	18	10	9	2	7	1	6	6	8	3
g2017	2	0	8	3	6	21	11	18	4	2	5	0	4	1	4	4
g2018	5	0	4	16	9	16	14	1	2	0	2	6	8	0	1	3
[truncated: 27,510 more rows]

## Sheet: S5_shat_nonshat_DEGs_stage1
shat_vs_nonshat_stage1
	gene_id	log2FoldChange	padj	annotation	blast_hit
shat_nonshat_DEGs_stage1_up	g10152	1.21976156035656	0.0480484949920031		GFQ06500.1 hypothetical protein PHJA_002794000 [Phtheirospermum japonicum]
	g1029	1.27119876775706	0.0093388368476321	glutathione transferase	XP_052187439.1 glutathione S-transferase U17-like [Diospyros lotus]
	g10394	1.45271884414304	0.0133535365865621	Glycosyltransferase	BAP90362.1 UDP-glycose: glycosyltransferase UGT92H1 [Fagopyrum esculentum]
	g10419	2.23691857660568	0.0230953241116227		KAH9623148.1 hypothetical protein KSS87_011002 [Heliosperma pusillum]
	g1050	1.01270203117734	0.0072745656858782	NADP-dependent oxidoreductase domain-containing protein, Non-functional NADPH-dependent codeinone reductase 2, Aldo/keto reductase	XP_021747957.1 non-functional NADPH-dependent codeinone reductase 2-like [Chenopodium quinoa]
	g10915	1.13309274832978	0.0315529206721371	Cytokinin riboside 5'-monophosphate phosphoribohydrolase	XP_010107529.1 cytokinin riboside 5'-monophosphate phosphoribohydrolase LOG3 [Morus notabilis]
	g11081	6.91494133788817	0.0224987505619865	Tyrosine decarboxylase, TDC1 decarboxylase (Fragment), Aromatic-L-amino-acid decarboxylase-like isoform X2, Pyridoxal phosphate-dependent transferase	XP_010666091.1 tyrosine decarboxylase [Beta vulgaris subsp. vulgaris]
	g11291	1.11924836072332	0.0025750835251765		KAH9623276.1 hypothetical protein KSS87_022238 [Heliosperma pusillum]
	g11465	6.68981186170552	0.0079280659056663	Small heat shock protein HSP, Hsp20/alpha crystallin family, SHSP domain-containing protein, HEAT-SHOCK PROTEIN 20 FAMILY MEMBER	XP_015935030.1 17.9 kDa class II heat shock protein [Arachis duranensis]
	g11541	2.16988452280059	1.01553097231363e-09
	g11609	7.64387978524121	0.0012128437127326	Probable serine/threonine-protein kinase PBL15, Serine/threonine-protein kinase At5g01020, Serine/threonine-protein kinase RIPK, Protein kinase domain-containing protein, Serine/threonine-protein kinase-like protein	KAJ6942645.1 receptor-like protein kinase [Populus alba x Populus x berolinensis]
	g11935	2.32316200077176	0.0466700383504271		XP_021770714.1 uncharacterized protein LOC110734894 [Chenopodium quinoa]
	g11987	1.30674367212693	0.0044347062924771		KAJ4954264.1 hypothetical protein NE237_011047 [Protea cynaroides]
	g1204	1.59834447343495	0.0276231325377927		XP_017421298.1 transcription factor MYB44 [Vigna angularis]
	g12071	4.75793141910928	1.2617058523674e-07	HpcH/HpaI aldolase/citrate lyase domain-containing protein, 2-keto-3-deoxy-L-rhamnonate aldolase, Putative dehydroxydec aldolase	XP_021757741.1 uncharacterized protein LOC110722758 [Chenopodium quinoa]
	g12090	1.98415095328275	0.0119041625167106	NAC domain-containing protein	AXJ94103.1 NAC domain containing transcription factor NAC3 [Fagopyrum tataricum]
	g12094	1.07262428789052	0.004271382350152	Starch synthase, chloroplastic/amyloplastic	AHA36967.1 granule bound starch synthase I [Fagopyrum tataricum]
	g12099	1.06483896180961	2.10584389151689e-05		WP_072354057.1 histone H4 [Vibrio parahaemolyticus]
	g12125	1.76648748686061	1.18752706832167e-07	Cellulose synthase G2, Glycosyltransferase 2-like domain-containing protein	KAA8527736.1 hypothetical protein F0562_035395 [Nyssa sinensis]
	g12255	1.10695971764837	0.0409932907423909	RIN4 pathogenic type III effector avirulence factor Avr cleavage site domain-containing protein, RPM1-interacting protein 4-like, RPM1-interacting protein 4	EOX93762.1 Uncharacterized protein TCM_002679 [Theobroma cacao]
	g12504	6.2920259367821	0.0367503492896574	SHSP domain-containing protein, Small heat shock protein HSP, Alpha crystallin/Hsp20 domain, Chaperone	XP_038891780.1 17.8 kDa class I heat shock protein-like [Benincasa hispida]
	g12542	1.78537977821895	1.9095087062778702e-10		CAI0393407.1 unnamed protein product [Linum tenue]
	g12543	1.09468478300059	0.008461376403645	Histone H2A/H2B/H3 domain-containing protein	XP_027348783.1 histone H2B isoform X4 [Abrus precatorius]
	g12599	1.57138473579554	0.0104002289576837
	g12838	1.94555742798827	8.498450960196329e-11	GDSL esterase/lipase	KAJ6935620.1 GDSL esterase/lipase [Populus alba x Populus x berolinensis]
	g12941	1.12523265887625	0.0335819120738062	Bidirectional sugar transporter SWEET	QBP37014.1 SWEET12-like bidirectional sugar transporter [Nepenthes sp. MF-2019]
	g12975	3.713890934852	0.0006011869229226		THG12943.1 hypothetical protein TEA_014566 [Camellia sinensis var. sinensis]
	g13354	2.22403893754523	0.0466700383504271	Non-symbiotic hemoglobin 1, Globin family profile domain-containing protein, Hemoglobin-2 isoform X3	XP_021640997.1 non-symbiotic hemoglobin 1-like isoform X1 [Hevea brasiliensis]
	g13629	1.05428895818562	0.0023927286964379	Serine carboxypeptidase-like 18, Carboxypeptidase, Littorine synthase	XP_023898512.1 serine carboxypeptidase-like 17 [Quercus suber]
	g13765	1.70310070075542	0.0002311108265826		GAY45981.1 hypothetical protein CUMW_093520 [Citrus unshiu]
	g14487	2.40813948677987	0.0003023591707511		XP_028774772.1 subtilisin-like protease SBT2.4 [Prosopis alba]
	g14608	1.47879623631544	0.0133535365865621	Geraniol 8-hydroxylase, Cytochrome P450, family 76, subfamily C, polypeptide 4 (Fragment), Ferruginol synthase-like, CYTOCHROME P450 FAMILY MONOOXYGENASE, Cytochrome P450, E-class, group I, Monoterpene	QNN89146.1 cytochrome P450 [Achyranthes bidentata]
	g14689	1.79728533999973	7.90361540180273e-05		P86794.1 RecName: Full=Trypsin inhibitor 2c; AltName: Full=BWI-2c [Fagopyrum esculentum]
	g14761	2.62389741631007	0.0213702091382559	UDP-glycosyltransferase 89B1, UDP-glucosyltransferase, putative, Glycosyltransferase, UDP-glycosyltransferase 1	AYA22044.1 UFGT41 [Fagopyrum tataricum]
	g14851	1.93923584557611	8.96912449356968e-05	Amino-acid permease BAT1 homolog, Amino acid permease, Amino-acid permease	XP_010277892.1 PREDICTED: amino-acid permease BAT1 homolog isoform X1 [Nelumbo nucifera]
	g14956	1.55372311689898	0.0433833528795502
	g14988	3.74457103352134	0.0337229260532187	Cytosolic fe-s cluster assembly factor nar1, GMP synthase	XP_028051744.1 uncharacterized protein LOC114256326 [Camellia sinensis]
	g15158	1.62886098706381	0.0350051953499211		KAJ6803985.1 hypothetical protein M6B38_185960 [Iris pallida]
	g15415	1.00918791660203	0.0105863394673745	Cyclin-dependent kinases regulatory subunit	XP_031501644.1 cyclin-dependent kinases regulatory subunit 2 [Nymphaea colorata]
	g15506	1.58436697566323	0.0147272124978935	Orotidine 5'-phosphate decarboxylase	XP_021766860.1 uncharacterized protein LOC110731317 [Chenopodium quinoa]
	g15558	3.24885489606789	5.24418124325517e-05	DNAJ-like protein SUBFAMILY B MEMBER 13-LIKE, DnaJ protein 1, J domain-containing protein, Putative WRKY transcription factor 28, Terminal organelle assembly protein	XP_021733363.1 dnaJ homolog subfamily B member 1-like [Chenopodium quinoa]
	g15585	1.40989466865039	0.0466700383504271	HXXXD-type acyl-transferase family protein	XP_021765621.1 uncharacterized acetyltransferase At3g50280-like [Chenopodium quinoa]
	g15586	1.79511982032752	1.05664588424234e-10		XP_010692375.2 uncharacterized acetyltransferase At3g50280 [Beta vulgaris subsp. vulgaris]
	g15662	1.30290711749523	0.0493531558091353		XP_026446680.1 NADH dehydrogenase [ubiquinone] 1 beta subcomplex subunit 3-B-like [Papaver somniferum]
	g15668	1.84019656143154	0.002406349662025	4-hydroxy-4-methyl-2-oxoglutarate aldolase	KAF3623316.1 putative 4-hydroxy-4-methyl-2-oxoglutarate aldolase [Capsicum annuum]
	g15839	1.97483914335198	0.0053628129614844	TFIIS N-terminal domain-containing protein	KAB2626060.1 transcription factor IWS1-like [Pyrus ussuriensis x Pyrus communis]
	g16172	1.34921386430995	0.0167021736230361	HD/PDEase domain, HD/PDEase domain-containing protein, Putative HD/PDEase domain-containing protein, HD domain-containing protein, Metal-dependent phosphohydrolase, Cyclic nucleotidedependent phosphodiesterase 1, Serine carboxypeptidase-like 35-like	KAA8528921.1 hypothetical protein F0562_033591 [Nyssa sinensis]
	g16182	1.9142270918077	0.0451054498783388	glutathione transferase	XP_044503945.1 glutathione S-transferase F13-like [Mangifera indica]
	g16200	5.72328374222895	1.84946230027555e-11		MBA0782457.1 hypothetical protein [Gossypium trilobum]
	g16339	1.68143115965488	0.0002487906777126	Putative trans-aconitate 3-methyltransferase, Methyltransferase type 11 domain-containing protein	XP_012488197.1 uncharacterized protein LOC105801440 [Gossypium raimondii]
	g1636	2.14008485467668	0.0004244370198916		XP_027360144.1 glycine-rich domain-containing protein 1 isoform X4 [Abrus precatorius]
	g16399	1.80233290063574	1.6048605396985998e-13	Putative 10-hydroxygeraniol oxidoreductase, Cinnamyl alcohol dehydrogenase, Enoyl reductase (ER) domain-containing protein, Probable mannitol dehydrogenase	UQB59829.1 CAD-2 [Fagopyrum tataricum]
	g16407	1.59624158848637	0.0010319090775875	Glycosyltransferase	APY21160.1 UGT4 [Fagopyrum tataricum]
	g16473	1.63969547213354	0.0055939560767344	Tuliposide A-converting enzyme b1, amyloplastic-like, Alpha/beta hydrolase fold-3 domain-containing protein	XP_021827269.1 probable carboxylesterase 12 [Prunus avium]
	g16545	1.30741221934747	0.0011705674710952	glutathione transferase	ACC86120.1 glutathione S-transferase [Knorringia sibirica]
	g16547	2.34484262176697	2.19329658070651e-09		AGM38075.1 putative gibberellin-regulated GAST1-like protein [Stenocereus gummosus]
	g17552	1.68929310820267	4.27588684781946e-07	Homeotic protein knotted-1, HD domain class transcription factor, Homeobox domain-containing protein, Knotted-1-like protein 2, Homeodomain transcription factor KNI, BREVIPEDICELLUS	XP_021687268.1 homeobox protein knotted-1-like 2 isoform X2 [Hevea brasiliensis]
	g17665	2.53442892209961	9.36444127984108e-05	Outer envelope pore protein 16-2, chloroplastic, Mitochondrial inner membrane translocase subunit Tim17/Tim22/Tim23/peroxisomal protein PMP24	KAA8531291.1 hypothetical protein F0562_006000 [Nyssa sinensis]
	g17677	2.06089807839893	0.0010346497632557	Strictosidine synthase conserved region domain-containing protein	KAF7149295.1 hypothetical protein RHSIM_Rhsim03G0040400 [Rhododendron simsii]
	g17699	1.11441984172771	0.0265675102249005	Cytochrome P450, family 87, subfamily A, polypeptide 6, putative, FLAVONOID 3'-MONOOXYGENASE-RELATED	PSS03037.1 Cytochrome P450 89A2 like [Actinidia chinensis var. chinensis]
	g17766	3.8161148988775	0.0202457865574221	Cysteine proteinase inhibitor B, Extracellular insoluble cystatin	XP_019445765.1 PREDICTED: cysteine proteinase inhibitor 4 [Lupinus angustifolius]
	g17781	1.38568678950947	2.45438685496337e-06	Glycine-rich RNA-binding protein, putative, Glycine-rich cell wall structural protein-like, Glycine-rich RNA-binding protein
	g17792	1.032182392909	0.024154786627069	Anthranilate N-benzoyltransferase protein	XP_006360967.1 PREDICTED: protein ECERIFERUM 26 [Solanum tuberosum]
	g17864	2.99302683027448	0.0118908063150139	AB hydrolase-1 domain-containing protein, Soluble epoxide hydrolase, Non-specific protein-tyrosine kinase	XP_021770818.1 uncharacterized protein LOC110735007 [Chenopodium quinoa]
	g18104	1.1323450956678	0.0098752633149661		XP_044500304.1 basic proline-rich protein-like [Mangifera indica]
	g18437	3.21833836928872	7.20404818200545e-06	SPX domain-containing protein, INNER MEMBRANE TRANSPORT PROTEIN YAJR, Putative transporter/transmembrane protein, Phosphate transporter	XP_021748837.1 SPX domain-containing membrane protein At4g22990-like isoform X1 [Chenopodium quinoa]
	g18680	4.89061256640886	0.0414150849951988	Laccase	XP_011076646.1 laccase-12 [Sesamum indicum]
	g18709	1.58123801511764	0.0222099057029995	TF-B3 domain-containing protein	XP_043696126.1 B3 domain-containing protein Os04g0386900-like isoform X2 [Telopea speciosissima]
	g18892	1.13990747405798	0.0013809577398463	DUF642 domain-containing protein, Putative Galactose-binding domain-containing protein, Galactose-binding-like domain superfamily	KAJ4711596.1 Protein of unknown function, DUF642 [Melia azedarach]
	g18936	1.97888774145845	1.0540493592502799e-11	GDSL-motif lipase 7, GDSL esterase/lipase 7, SGNH hydrolase-type esterase domain-containing protein	XP_021867395.1 GDSL esterase/lipase 7-like [Spinacia oleracea]
	g19742	1.37348403793169	0.0100170010984873	Growth-regulating factor	KAI4300434.1 hypothetical protein L6164_033815 [Bauhinia variegata]
	g19881	1.40989780085028	0.0184976136376415		XP_017969751.1 PREDICTED: glutathione S-transferase PARB [Theobroma cacao]
	g20058	1.12817523870095	0.0076659633428889	Transmembrane ascorbate ferrireductase 1, Cytochrome b561/ferric reductase transmembrane, Cytochrome b561 domain-containing protein, Cytochrome b561, eukaryote, Probable ascorbate-specific transmembrane electron transporter 1	XP_021730102.1 transmembrane ascorbate ferrireductase 1-like [Chenopodium quinoa]
	g208	3.43617534624863	1.0705211332128599e-11	Sucrose synthase	XP_021756725.1 sucrose synthase [Chenopodium quinoa]
	g20898	3.43767598194754	8.53608137051092e-10		XP_020549289.1 kirola-like isoform X3 [Sesamum indicum]
	g20973	1.94650037437465	0.0042043200597879		XP_044501919.1 11-beta-hydroxysteroid dehydrogenase A-like isoform X1 [Mangifera indica]
	g21067	2.42068764880698	0.0467929012962053		XP_019226745.1 PREDICTED: uncharacterized protein LOC109208152 [Nicotiana attenuata]
	g21096	3.52539500849175	0.0193615038300973	Sister chromatid cohesion 1 protein 1, Rad21/Rec8-like protein N-terminal domain-containing protein	KAF8036867.1 hypothetical protein BT93_C2555 [Corymbia citriodora subsp. variegata]
	g21114	1.39533635689263	0.0057290109027928	UDP-glycosyltransferase 87A1 isoform X2, Putative cyanohydrin beta-glucosyltransferase, Glycosyltransferase, UDP-glycosyltransferase, UDP-glycosyltransferase g18508	KAH7862224.1 hypothetical protein Vadar_001645 [Vaccinium darrowii]
	g21194	1.3047487484837	0.0116292708003377	Chaperone protein ClpB4, mitochondrial, Chaperone protein ClpB4, HEAT SHOCK PROTEIN 98.7, CASEIN LYTIC PROTEINASE B-M, casein lytic proteinase B4, Clp R domain-containing protein, Putative ClpA/B family, chaperonin ClpB, P-loop containing nucleoside triphosphate hydrolase, Sigma-54 interaction domain, Chaperonin ClpB, Chaperonin ClpA/B, AAA domain-containing protein/Clp_N domain-containing protei…	XP_010665999.1 chaperone protein ClpB4, mitochondrial [Beta vulgaris subsp. vulgaris]
	g21254	1.05914664967177	0.0003712606746995	Heavy metal-associated isoprenylated plant protein 3, HMA domain-containing protein	KAI4303560.1 hypothetical protein MLD38_039171 [Melastoma candidum]
	g21380	1.11632655567963	0.0001027591885286	Cellulose synthase-like protein G3, Glycosyltransferase 2-like domain-containing protein, Nucleotide-diphospho-sugar transferase	KAA8520974.1 hypothetical protein F0562_011647 [Nyssa sinensis]
	g21399	5.13011492436567	0.0119041625167106	Cytochrome b561 and DOMON domain-containing protein	XP_028104514.1 cytochrome b561 and DOMON domain-containing protein At3g07570 [Camellia sinensis]
	g21400	6.93620995459303	0.0151560159868894
	g21455	1.03900187174716	0.0319441315093462	Tetraketide alpha-pyrone reductase 1-like isoform X1, Aliphatic aldehyde reductase, Epimerase domain-containing protein, 3-beta hydroxysteroid dehydrogenase/isomerase domain-containing protein (Fragment), Putative alcohol dehydrogenase, NAD-dependent epimerase/dehydratase domain-containing protein	XP_052201186.1 phenylacetaldehyde reductase-like isoform X2 [Diospyros lotus]
	g21531	3.05397573404257	7.528349819951411e-19	Dirigent protein (Fragment)	OMO79664.1 Plant disease resistance response protein [Corchorus capsularis]
	g21585	2.3494813272329	3.45528605048426e-05	Sugar transporter ERD6, Sugar transporter ERD6-like 5, Major facilitator superfamily (MFS) profile domain-containing protein, Sugar/inositol transporter	XP_021742461.1 sugar transporter ERD6-like 5 [Chenopodium quinoa]
	g21623	2.75557467765264	0.0119402111187169		PSS15482.1 Mechanosensitive ion channel protein [Actinidia chinensis var. chinensis]
	g21668	6.59286592563058	0.0409932907423909		XP_042497545.1 transcription factor MYB1-like [Macadamia integrifolia]
	g21936	7.07378268846357	0.001181064890932	aminocyclopropanecarboxylate oxidase, 1-aminocyclopropane-1-carboxylate oxidase, Fe2OG dioxygenase domain-containing protein	XP_034697630.1 1-aminocyclopropane-1-carboxylate oxidase [Vitis riparia]
	g22341	1.3096476213744	0.0003934363797871	Protein DETOXIFICATION	XP_050244992.1 protein DETOXIFICATION 24-like [Quercus robur]
	g22363	1.71063070319942	0.0422547178934619	Nuclear transcription factor Y subunit	XP_021750058.1 nuclear transcription factor Y subunit A-7-like isoform X1 [Chenopodium quinoa]
	g2241	1.22673568420096	0.0119041625167106	Polygalacturonase, Pectate lyase superfamily protein domain-containing protein, Polygalacturonase, putative, Pectin lyase fold/virulence factor, Glycoside hydrolase	KMT12043.1 hypothetical protein BVRB_5g100020 [Beta vulgaris subsp. vulgaris]
	g22410	1.39216843681802	0.0090890813847511	Acyl-[acyl-carrier-protein] hydrolase	XP_010688133.1 palmitoyl-acyl carrier protein thioesterase, chloroplastic isoform X1 [Beta vulgaris subsp. vulgaris]
	g22555	2.68559824152888	0.0466700383504271	Heat shock protein 70, Probable mediator of RNA polymerase II transcription subunit 37c, Molecular chaperones HSP70/HSC70, HSP70 superfamily	URE11564.1 heat shock [Musa troglodytarum]
	g22703	1.36438026462355	0.0119041625167106	Signal peptidase complex subunit 3	KAB1214243.1 Signal peptidase complex subunit 3B [Morella rubra]
	g22778	1.73063829464155	0.0125733818674813		KAB1218096.1 hypothetical protein CJ030_MR3G014494 [Morella rubra]
	g22909	3.80120801675614	0.0197952460097258
	g22972	1.68259456954319	0.0266206325506535	Purple acid phosphatase	MCD7451391.1 Purple acid phosphatase 15 [Datura stramonium]
	g23049	1.32193450535643	0.0247638385450456	Transcription factor MYBC1, Transcription factor PCL1, HTH myb-type domain-containing protein, Myb-like DNA-binding domain, HOMEODOMAIN-LIKE SUPERFAMILY PROTEIN-RELATED	KAJ0043370.1 hypothetical protein Pint_18485 [Pistacia integerrima]
	g23067	1.07694710534664	0.0076488142677457	Auxin efflux carrier component	KAH0972771.1 hypothetical protein GBA52_024927 [Prunus armeniaca]
	g23204	5.62155096667763	0.000337031408563		XP_004496562.1 zinc finger CCHC domain-containing protein 9-like [Cicer arietinum]
	g23240	6.72756014138217	0.042426916310984
	g23558	2.14068448849394	6.81513092678329e-05	Feruloyl CoA ortho-hydroxylase 1-like, Fe2OG dioxygenase domain-containing protein, 2-oxoglutarate (2OG) and Fe(II)-dependent oxygenase superfamily protein	XP_015878810.2 feruloyl CoA ortho-hydroxylase F6H1-3-like [Ziziphus jujuba var. spinosa]
	g23849	2.77631877176896	0.0293059917888131	Potassium transporter	CEK43098.1 high affinity H+/K+ symporter [Dionaea muscipula]
	g2398	2.05766076774097	0.0414150849951988
	g23980	1.05405182792378	0.0002905923387049	60S ribosomal protein L23, Large subunit ribosomal protein L23e	XP_021722194.1 60S ribosomal protein L23 [Chenopodium quinoa]
	g24053	1.32192856184406	0.000722287045054	Serine carboxypeptidase-like 19, Serine carboxypeptidase-like 13 isoform X1, Serine carboxypeptidase-like 18	XP_042980520.1 serine carboxypeptidase-like 18 isoform X2 [Carya illinoinensis]
	g24203	3.07665544834322	0.0012906794943971
	g24221	1.00779728192695	0.0006303976966069		OMO69727.1 hypothetical protein COLO4_28937 [Corchorus olitorius]
	g24303	1.34623195797375	0.0207796411465678		KAF5941748.1 hypothetical protein HYC85_019390 [Camellia sinensis]
	g24494	2.09145702320608	2.32492659482257e-05	PE domain-containing protein
	g24632	3.13636400800196	0.0012128437127326
	g24770	1.1559356684772	0.0466700383504271	glucan endo-1,3-beta-D-glucosidase, X8 domain-containing protein	KAF3973076.1 hypothetical protein CMV_003483 [Castanea mollissima]
	g25290	3.69753440235427	0.0008071335280354
	g25413	1.77972848526013	1.0492825558520899e-11
	g25549	1.3384253745048	0.0227155400994479	Membrane protein YjcL, Keratin-associated protein, putative (DUF819), Membrane protein YjcL-like, DUF819 domain-containing protein, Keratin-associated protein 5-4	PSS33039.1 Protein of unknown function DUF819 protein [Actinidia chinensis var. chinensis]
	g25567	2.26488249074609	0.0227136184621965	Heat shock protein 83, HSP90 C-terminal domain, Histidine kinase/HSP90-like ATPase domain-containing protein, Molecular chaperone HtpG	UNO37369.1 putative heat shock protein 83 [Fagopyrum esculentum]
	g25576	3.20014313877572	0.0006519181473516
	g25583	2.28590694211408	0.0130907911203466	S-type anion channel SLAH3, Tellurite resistance protein tehA, C4-dicarboxylate transporter malic acid transport protein	XP_030475187.1 S-type anion channel SLAH2-like isoform X2 [Syzygium oleosum]
	g25625	2.60516536975655	0.0022813217640256	RING-type E3 ubiquitin transferase	KAA8540268.1 hypothetical protein F0562_024169 [Nyssa sinensis]
	g25636	1.52831635841995	0.003590066447721		XP_019244087.1 PREDICTED: clavaminate synthase-like protein At3g21360 [Nicotiana attenuata]
	g25659	4.38721230986058	0.0385197108959497		MQM06698.1 hypothetical protein [Colocasia esculenta]
	g2575	1.75182208887294	0.0120021842513344	Beta-glucosidase 44-like isoform X1, Beta-glucosidase, Beta-glucosidase 1, Thioglucosidase, Beta-glucosidase, putative, Glycoside hydrolase, GLYCOSYL HYDROLASE, Beta-glucosidase 3 GH1 family, protein-serine/threonine phosphatase	KAB1212320.1 Beta-glucosidase 44 [Morella rubra]
	g26061	2.38013919910286	0.0081477902119019
	g26092	1.2750672425447	0.0048831882921673	Chlorophyll a-b binding protein, chloroplastic	CAI0552201.1 unnamed protein product [Linum tenue]
	g26141	2.45098183719208	0.0010165322671436	Putative transcription factor C3H family, Zinc finger CCCH domain-containing protein, C3H1-type domain-containing protein	XP_027925123.1 zinc finger CCCH domain-containing protein 20-like [Vigna unguiculata]
	g26305	1.04824196530249	0.0225424683566631	Small nuclear ribonucleoprotein G, Sm protein G	XP_003625846.1 probable small nuclear ribonucleoprotein G [Medicago truncatula]
	g26382	7.70746769601207	0.0015219079681115
	g26390	2.70688343568243	0.0140575852119959	Maltase, Glycosyl hydrolases family 31 protein isoform 4, alpha-glucosidase, Rhodanese domain-containing protein	XP_006448710.1 alpha-glucosidase [Citrus clementina]
	g26940	6.38494973275377	9.790981643400571e-15	Trichome birefringence-like N-terminal domain-containing protein, PC-Esterase domain-containing protein/PMR5N domain-containing protein, PMR5 N-terminal domain, CAS1 domain-containing 1	KAE8099184.1 hypothetical protein FH972_017187 [Carpinus fangiana]
	g27516	1.67171839838741	0.03619175804227
	g27593	1.22110577539893	0.0004244370198916	Phenylcoumaran benzylic ether reductase, Eugenol synthase 2, Isoflavone reductase, Pterocarpan reductase, NmrA-like negative transcriptional regulator family protein, Allylphenol synthase 1, NmrA-like domain, NAD(P)-binding domain superfamily, NmrA-like domain-containing protein, NmrA domain-containing protein, Hopanoid-associated sugar epimerase, Phenylpropene reductase 2, Putative oxidoreductase	GAV58262.1 NmrA domain-containing protein [Cephalotus follicularis]
	g27594	3.50387462283502	1.71853340808712e-07	pectinesterase	PON86013.1 Pectinesterase, Tyr active site [Trema orientale]
	g27741	1.81239138151556	9.96852495189232e-05	Cytochrome b5	XP_038714001.1 cytochrome b5-like [Tripterygium wilfordii]
	g27788	1.51737924138846	0.024535457779608		XP_052174244.1 protein NDH-DEPENDENT CYCLIC ELECTRON FLOW 5 [Diospyros lotus]
	g28152	1.44095547839835	0.0089443776208007	Chlorophyll a-b binding protein, chloroplastic	WDD38920.1 chlorophyll a-b binding protein [Fagopyrum tataricum]
	g2827	1.14732201344997	0.0309656641540397	Chlorophyll a-b binding protein, chloroplastic	XP_010678492.1 chlorophyll a-b binding protein 4, chloroplastic [Beta vulgaris subsp. vulgaris]
	g28628	1.84551636846407	1.05664588424234e-10	Thaumatin-like protein 1	XP_009800616.1 PREDICTED: osmotin-like protein [Nicotiana sylvestris]
	g28648	1.46576809653622	1.22702677360151e-06	Expansin	AAM22625.1 expansin 11 precursor [Rumex palustris]
	g28693	1.78845938738223	0.0013773204691891	Laccase	PSR95069.1 Laccase-4 like [Actinidia chinensis var. chinensis]
	g28725	1.8839289412855	0.016731614592943	Xanthotoxin 5-hydroxylase CYP82C2-like, Flavonoid-6-hydroxylase, Cytochrome P450, E-class, group I, Cytochrome P450, family 82, subfamily C, polypeptide 2	BAU59410.1 cytochrome P450 82D125 [Fallopia sachalinensis]
	g29099	1.45345122515355	0.04404925482775		KNA24151.1 hypothetical protein SOVF_018620 [Spinacia oleracea]
	g29406	2.17181811024772	0.0004382940583487	Chlorophyll a-b binding protein, chloroplastic	KAF8391110.1 hypothetical protein HHK36_023411 [Tetracentron sinense]
	g29407	1.7359660962196	0.0042043200597879	Chlorophyll a-b binding protein, chloroplastic	KAF8391110.1 hypothetical protein HHK36_023411 [Tetracentron sinense]
	g29482	2.33245471697514	0.0030505259563611	KLUH, cytochrome P450, family 78, subfamily A, polypeptide 5, Cytochrome P450, E-class, group I, Flavonoid 3'-monooxygenase, Ig-like domain-containing protein	WAW38269.1 CYP78A377 [Plumbago zeylanica]
	g3072	3.55532368014282	0.002178313485863		PWA78469.1 calcium-binding EF hand family protein [Artemisia annua]
	g3327	1.26682350215135	0.0129691039315274		XP_010683218.1 HVA22-like protein a [Beta vulgaris subsp. vulgaris]
	g373	4.42373309231632	8.48298006749185e-20	Laccase	WDA42965.1 laccase-12 [Fagopyrum tataricum]
	g3773	2.48003582549874	1.45422105995259e-06	Putative transcription factor MYB-HB-like family, ARABIDOPSIS THALIANA MYB DOMAIN PROTEIN 3, myb domain protein 3	XP_015875881.3 transcription factor MYB46 [Ziziphus jujuba var. spinosa]
	g3826	1.06250943882922	0.0409932907423909	GDSL esterase/lipase, Li-tolerant lipase 1, GDSL-motif lipase/hydrolase family protein, Zinc finger protein, putative, SGNH hydrolase-type esterase domain-containing protein, GDSL-like lipase/acylhydrolase	XP_021620099.1 GDSL esterase/lipase LTL1 [Manihot esculenta]
	g4286	1.05156472638681	0.0022813217640256		NP_001234118.1 histone H4 [Solanum lycopersicum]
	g4530	2.57186419932887	0.0003434180686458		XP_021736936.1 ninja-family protein AFP2-like [Chenopodium quinoa]
	g4836	1.84122928708658	0.0012906794943971	Protochlorophyllide-dependent translocon component 52, chloroplastic, IRON-SULFUR DOMAIN CONTAINING PROTEIN, Chlorophyllide A oxygenase, Rieske domain-containing protein	XP_028074713.1 protochlorophyllide-dependent translocon component 52, chloroplastic-like [Camellia sinensis]
	g5076	1.12778041768458	0.01030837875072	CRAL-TRIO domain-containing protein	XP_007046567.2 PREDICTED: ganglioside-induced differentiation-associated protein 2 [Theobroma cacao]
	g5351	1.17042436501809	1.02438828651248e-05		NP_001234118.1 histone H4 [Solanum lycopersicum]
	g5402	7.25188375111729	0.007642596235936	Indoleacetaldoxime dehydratase, Premnaspirodiene oxygenase-like, Cytochrome, Cytochrome P450, family 71, subfamily A, polypeptide 23	RVX18567.1 Cytochrome P450 71A4 [Vitis vinifera]
	g5416	1.0780788417584	0.0012598804593308	ZINC-FINGER HOMEODOMAIN PROTEIN 8, Octamer-binding transcription factor, ZF-HD dimerization-type domain-containing protein	XP_023904084.1 zinc-finger homeodomain protein 4-like [Quercus suber]
	g5441	2.71152687854448	7.09251513808582e-16		XP_021727313.1 uclacyanin-2-like [Chenopodium quinoa]
	g5585	3.49715657975045	0.0104002289576837
	g5890	2.579408927581	0.0353323434568996		APY20238.1 aerolysin-like protein FEM32 [Rumex acetosa]
	g6210	1.88420266416033	0.0260742240859778		XP_015897389.1 transcription repressor OFP1-like [Ziziphus jujuba var. spinosa]
	g6346	4.03238356444171	3.74090504063144e-25	Peroxidase	MBA0832417.1 hypothetical protein [Gossypium armourianum]
	g6347	3.4617204404583	1.02404308060723e-07
	g6730	1.27548225013027	0.0134604593952541	2-hydroxyisoflavanone dehydratase, CXE carboxylesterase, Arylacetamide deacetylase, Alpha/beta hydrolase fold-3 domain-containing protein	KAJ4716348.1 Alpha/beta hydrolase-3 [Melia azedarach]
	g7352	2.4179015047129	9.97144076313083e-07		KAI9106513.1 hypothetical protein K1719_022041 [Acacia pycnantha]
	g7400	1.93939330354497	0.0015854398221472		CDP06668.1 unnamed protein product [Coffea canephora]
	g7438	2.32836091507639	7.10439558201291e-17		AFN57631.1 sesquiterpene synthase, partial [Persicaria minor]
	g749	1.76704512808116	0.016731614592943		XP_010686713.1 cysteine proteinase inhibitor 1 [Beta vulgaris subsp. vulgaris]
	g7612	1.14026596741827	0.0146212132968106	Heavy metal-associated isoprenylated plant protein 7, Putative metal ion binding protein, Farnesylated protein 3, HMA domain-containing protein, Heavy-metal-associated domain protein	KAJ0051966.1 hypothetical protein Pint_01210 [Pistacia integerrima]
	g7720	1.1453423743812	0.0057398214832211	L-ascorbate peroxidase	XP_031268368.1 L-ascorbate peroxidase 2, cytosolic [Pistacia vera]
	g7990	1.69051271495535	1.23982448143453e-05	Amino acid transporter transmembrane domain-containing protein	KAF3973726.1 hypothetical protein CMV_002874 [Castanea mollissima]
	g8015	3.93026526862312	3.8519492762771e-07		TXG56230.1 hypothetical protein EZV62_017543 [Acer yangbiense]
	g8792	3.83715275010461	0.0014813859492023
	g8925	1.24141108241049	0.0348594441647667	Defensin-like protein 1	KMT13372.1 hypothetical protein BVRB_4g084090 [Beta vulgaris subsp. vulgaris]
	g9168	1.93047487157071	0.0002389184889938	Laccase	PKI61543.1 hypothetical protein CRG98_018039 [Punica granatum]
	g9316	2.60086196831153	1.48876646261255e-08	GDSL-like Lipase/Acylhydrolase superfamily protein isoform 1, Alpha-L-fucosidase 2, putative, GDSL-motif lipase/hydrolase family protein, GDSL lipase/esterase, ZINC FINGER FYVE DOMAIN CONTAINING PROTEIN, Alpha-L-fucosidase, NAC domain-containing protein	XP_021624245.1 GDSL esterase/lipase At1g54790 isoform X2 [Manihot esculenta]
	g9555	2.07024150651715	6.06029831794205e-05	Transcription factor MYB62-like	UNZ81760.1 transcription factor MYB 6 [Rheum palmatum]
	g9556	2.95021998571495	0.0141566550368506	Adenylate isopentenyltransferase	OIV90922.1 hypothetical protein TanjilG_16882 [Lupinus angustifolius]
	g9660	2.99596993577338	0.0059168410164435		XP_024178993.1 putative F-box protein At1g47790 [Rosa chinensis]
	g9791	2.24126358629783	0.0003399084689586	Leucine-rich repeat extensin-like protein 2, Cell wall hydroxyproline-rich glycoprotein, Leucine-rich repeat-containing N-terminal plant-type domain-containing protein	CAD5316084.1 unnamed protein product [Arabidopsis thaliana]
	g9821	2.46117192720856	1.54461833293384e-09	Purple acid phosphatase, Calcineurin-like phosphoesterase domain ApaH type	XP_052174775.1 purple acid phosphatase 17-like [Diospyros lotus]
shat_nonshat_DEGs_stage1_down	g10111	-2.66598757129517	0.0113034097405016	1-aminocyclopropane-1-carboxylate oxidase homolog 1, 1-aminocyclopropane-1-carboxylate oxidase-like protein 5, Iron/ascorbate family oxidoreductase, Fe2OG dioxygenase domain-containing protein, 1-aminocyclopropane-1-carboxylate oxidase-like protein, 2OG-Fe(II) oxygenase family oxidoreductase	KAH7842218.1 hypothetical protein Vadar_002780 [Vaccinium darrowii]
	g10421	-1.80634454256127	2.65971483686238e-07	Isocitrate lyase	XP_024029969.1 isocitrate lyase [Morus notabilis]
	g10455	-2.68414553674673	0.0182456214867799		KAA8545016.1 hypothetical protein F0562_019767 [Nyssa sinensis]
	g10482	-1.61686379447397	0.03161656096726	sarcosine oxidasee (formaldehyde-forming), FAD dependent oxidoreductase domain-containing protein	KAJ6915379.1 hypothetical protein NC651_017394 [Populus alba x Populus x berolinensis]
	g10835	-1.0750638313582	0.0248002646712416		XP_034693889.1 transcription factor EMB1444-like isoform X1 [Vitis riparia]
	g10876	-1.38357281911677	0.0112021982676455	BAHD acyltransferase DCR, Putative lactosylceramide 4-alpha-galactosyltransferase, Anthocyanin 5-aromatic acyltransferase, HXXXD-type acyl-transferase family protein, Transferase, Shikimate O-hydroxycinnamoyltransferase, Chloramphenicol acetyltransferase-like domain-containing protein, Putative acetyltransferase	XP_007205148.1 BAHD acyltransferase DCR [Prunus persica]
	g11090	-1.05432778048257	0.0094345224950342	ABC-type xenobiotic transporter, ABC transporter C family member 2	XP_007041123.2 PREDICTED: ABC transporter C family member 2 [Theobroma cacao]
	g1134	-2.36384217038843	0.0296148073479648
	g11770	-1.29254464193319	0.028362264214676	Sulfite exporter TauE/SafE family protein, Transmembrane protein TauE like, Membrane transporter protein, NFACT RNA-binding domain-containing protein	KAF8393376.1 hypothetical protein HHK36_021619 [Tetracentron sinense]
	g11860	-1.19268649450827	0.0248002646712416	Methyltransferase, Probable methyltransferase PMT21	GKV10580.1 hypothetical protein SLEP1_g21922 [Shorea leprosula]
	g12128	-1.00114036776552	0.0484506998418563	Cellulose synthase like G2, Glycosyltransferase 2-like domain-containing protein	KAG6732648.1 hypothetical protein I3842_01G188500 [Carya illinoinensis]
	g1227	-1.12666644032389	0.0028178555985638	Glutamine amidotransferase-like protein RP404 family, Putative rnase l inhibitor, NtpR, Glutamine amidotransferase domain-containing protein, Gamma-glutamyl-gamma-aminobutyrate hydrolase	XP_015962977.1 putative glutamine amidotransferase GAT1_2.1 [Arachis duranensis]
	g12531	-1.21974109821289	0.0015854398221472	Receptor protein-tyrosine kinase CEPR1, Receptor-like protein kinase HSL1, Receptor-like protein kinase HAIKU2, non-specific serine/threonine protein kinase, Tubulin alpha-1 chain-like, XYLEM INTERMIXED WITH PHLOEM 1, C-terminally encoded peptide receptor 1	XP_021721196.1 receptor protein-tyrosine kinase CEPR1-like [Chenopodium quinoa]
	g12613	-1.87622563820305	1.0540493592502799e-11	Glycine-rich cell wall structural protein 2-like isoform X3, Abscisic stress-ripening protein 2, POU domain, class 4, transcription factor 1, ABA/WDS induced protein	XP_027093879.1 abscisic stress-ripening protein 5-like isoform X2 [Coffea arabica]
	g12676	-1.80684480042416	0.0331352511069768	Allene oxide synthase, Fatty acid hydroperoxide lyase	KAI8548759.1 hypothetical protein RHMOL_Rhmol07G0298700 [Rhododendron molle]
	g1272	-2.22738549843293	2.51812587094252e-06	Nematode resistance protein-like HSPRO2, Hs1pro-1 C-terminal domain-containing protein, Ortholog of sugar beet HS1 PRO-1 2, HSPRO	KAI5670519.1 hypothetical protein M9H77_10883 [Catharanthus roseus]
	g12879	-1.92230812826052	0.0378514385997142	Pentatricopeptide repeat-containing protein, Tetratricopeptide-like helical domain containing protein, Pentacotripeptide-repeat region of PRORP domain-containing protein	XP_009766339.1 PREDICTED: pentatricopeptide repeat-containing protein At1g79540 [Nicotiana sylvestris]
	g12882	-2.17851082697688	2.61482763204996e-05	non-specific serine/threonine protein kinase	XP_034697456.1 probable LRR receptor-like serine/threonine-protein kinase At1g07650 isoform X4 [Vitis riparia]
	g12883	-1.34557816076161	0.03619175804227		KAG2689237.1 hypothetical protein I3760_09G130900 [Carya illinoinensis]
	g13015	-2.29397658027414	0.0030673965295591	Abscisic acid 8'-hydroxylase 1, Pyrus pyrifolia cultivar huanghua ABA 8'-hydroxylase 4 mRNA, ABA 8'-hydroxylase, Cytochrome P450 superfamily	XP_010676702.1 abscisic acid 8'-hydroxylase CYP707A2 [Beta vulgaris subsp. vulgaris]
	g13346	-2.06087471721674	0.0150167649223706
	g13371	-1.47233543803124	0.0001960316113964		KAA8542826.1 hypothetical protein F0562_023978 [Nyssa sinensis]
	g13411	-1.03864714213596	0.0071607964265262		XP_015878430.2 myosin heavy chain, clone 203 [Ziziphus jujuba var. spinosa]
	g13443	-3.25977201524942	0.024535457779608	Cellulose synthase A catalytic subunit 4 [UDP-forming]-like isoform X3	KAG7996826.1 hypothetical protein I3843_01G181000 [Carya illinoinensis]
	g13780	-1.12979035992646	0.0002311108265826	Sucrose transporter, Sucrose-proton symporter, SUGAR TRANSPORTER, Major facilitator superfamily (MFS) profile domain-containing protein, Beta-fructofuranosidase suc2	XP_021760461.1 sucrose transport protein-like isoform X2 [Chenopodium quinoa]
	g1383	-1.94289516702574	0.0119041625167106	Galactomannan galactosyltransferase, Subunit of Golgi mannosyltransferase complex, Galactosyl transferase, Glycosyltransferase 7	KAI8534791.1 hypothetical protein RHMOL_Rhmol10G0124400 [Rhododendron molle]
	g13831	-1.17806122145782	0.04404925482775	EMBRYO DEFECTIVE 1637, SUMO CONJUGATION ENZYME 1, sumo conjugation enzyme 1, SUMO-conjugating enzyme SCE1, SUMO-conjugating enzyme UBC9, UBC core domain-containing protein, Ubiquitin-conjugating enzyme E2 I	XP_009367435.2 SUMO-conjugating enzyme SCE1 [Pyrus x bretschneideri]
	g1405	-1.25925660010613	0.0354324566992948	histidine kinase	XP_028084104.1 histidine kinase 1-like [Camellia sinensis]
	g14344	-4.67791325310044	0.0018497344521106	(-)-germacrene D synthase	KNA11925.1 hypothetical protein SOVF_130630 [Spinacia oleracea]
	g14678	-1.49473326748624	4.4291954186008e-09	Cuticular protein CPG, Glycine-rich protein 5, Shematrin-like protein 2, Glycine-rich cell wall structural protein 1.0-like, Collagen triple helix repeat protein, Glycine-rich protein, Glycine zipper 2TM domain-containing protein
	g14841	-2.72739552361881	0.0340710607417216	Protein kinase domain-containing protein	RVW92570.1 Wall-associated receptor kinase-like 2 [Vitis vinifera]
	g14969	-1.1741699887484	0.0002943237365378	Glycine-rich domain-containing protein-like protein, Glycine-rich domain-containing protein 2, Glycine-rich domain-containing protein-like	KAB1211147.1 hypothetical protein CJ030_MR6G018133 [Morella rubra]
	g15175	-1.65869608756744	0.0296148073479648		PSR90106.1 SNF1-related protein kinase regulatory subunit beta-1 like [Actinidia chinensis var. chinensis]
	g15435	-2.8109442878573	0.0003014815417983	Cytochrome P450, family 71, subfamily A, polypeptide 23, Cytochrome	XP_010663080.1 PREDICTED: cytochrome P450 71A25 [Vitis vinifera]
	g15436	-1.70263374130885	0.0102638203486067		KAH7510808.1 hypothetical protein JRO89_XSUnG0248100 [Xanthoceras sorbifolium]
	g15559	-2.6680631341996	1.06427733200281e-06		XP_044473219.1 protein ACCELERATED CELL DEATH 6-like [Mangifera indica]
	g15744	-2.08364140300923	0.0125733818674813
	g15764	-3.20497716789482	0.0296148073479648	Acyl-CoA oxidase, Cytochrome P450 monooxygenase	XP_021861621.1 cytochrome P450 72A15-like [Spinacia oleracea]
	g15804	-1.44273665062674	0.0247343050442729	non-specific serine/threonine protein kinase	XP_028112660.1 CBL-interacting serine/threonine-protein kinase 21 isoform X1 [Camellia sinensis]
	g15812	-1.99255855834691	5.37705127445528e-09	Probable alpha,alpha-trehalose-phosphate synthase [UDP-forming] 9, Alpha,alpha-trehalose-phosphate synthase [UDP-forming] 11, Trehalose 6-phosphate synthase/phosphatase, Trehalose-6-phosphate synthase component TPS1, Glycosyl transferase, family 20, Trehalose-phosphatase	KAJ4951933.1 hypothetical protein NE237_028765 [Protea cynaroides]
	g15830	-2.15064184407803	0.0409932907423909	Protein NUCLEAR FUSION DEFECTIVE 4-like, Nodulin-like domain-containing protein, Major facilitator superfamily domain, general substrate transporter, Inner membrane yhjX	KMT01419.1 hypothetical protein BVRB_9g214280 [Beta vulgaris subsp. vulgaris]
	g15872	-2.79419207373176	0.0397899172524433
	g15885	-1.64468290896881	3.71768423367621e-05	Mitochondrial import inner membrane translocase subunit TIM23	KAG5523554.1 hypothetical protein RHGRI_035384 [Rhododendron griersonianum]
	g16005	-1.89810741790276	1.5716209853489601e-09		XP_050254684.1 receptor-like protein EIX1 isoform X4 [Quercus robur]
	g16054	-4.02490950162771	0.034685251724394
	g16642	-2.11458258928333	0.0002814517081968	Steroid 22-alpha-hydroxylase, Cholesterol 22-monohydroxylase CYP90B51, Cytochrome P450 monooxygenase	XP_018826320.1 cytochrome P450 90B1-like [Juglans regia]
	g16731	-1.63444683186415	0.0004802581775101	Guanosine nucleotide diphosphate dissociation inhibitor, tRNA-binding domain-containing protein	KAI4324387.1 hypothetical protein L6164_023931 [Bauhinia variegata]
	g16787	-3.64549807929773	0.0001398981415824		KAJ6740907.1 BETA-GALACTOSIDASE RELATED [Salix purpurea]
	g16818	-7.27943041911639	0.016731614592943		XP_010667529.1 membrane protein PM19L [Beta vulgaris subsp. vulgaris]
	g16885	-1.32252294960597	0.0033838201923152	Peptidase M20 dimerisation domain-containing protein, ALLANTOATE DEIMINASE-RELATED	KAE7995895.1 hypothetical protein FH972_000658 [Carpinus fangiana]
	g17194	-5.06745622180801	0.0001027591885286	Nucleotidylyl transferase superfamily protein, GDSL esterase/lipase, Triacylglycerol lipase, Zinc finger FYVE domain containing protein	XP_034675248.1 GDSL esterase/lipase At1g33811 [Vitis riparia]
	g17474	-1.46135359221705	0.0004515734231954		XP_002266195.1 PREDICTED: trihelix transcription factor GT-2 [Vitis vinifera]
	g17564	-1.06176914427332	0.0268525629639124	Filament-like plant protein 4, Myosin heavy chain, striated muscle, putative, Trichome Cell Shape 1	XP_021722550.1 filament-like plant protein 4 isoform X1 [Chenopodium quinoa]
	g17592	-1.24962334342497	0.0496996626666483	Fe2OG dioxygenase domain-containing protein	XP_034677104.1 probable prolyl 4-hydroxylase 3 [Vitis riparia]
	g17604	-1.23962271634499	0.042426916310984	Alpha-amylase	KAI6690628.1 hypothetical protein NL676_027456 [Syzygium grande]
	g17842	-2.66831173141718	0.0002684849756778	Myosin-6, Myosin_head domain-containing protein/IQ domain-containing protein/DIL domain-containing protein/Myosin_N domain-containing protein, Myosin-J heavy chain, IQ motif, EF-hand binding site, Myosin motor domain-containing protein, DNA topoisomerase III	XP_042491849.1 myosin-6-like [Macadamia integrifolia]
	g17868	-1.24733320040681	0.0191908560897935		XP_020230829.1 primase homolog protein [Cajanus cajan]
	g17891	-2.53185764324705	0.0100170010984873
	g17892	-1.54321109993426	0.009608309617744
	g17962	-1.63617822417329	0.0051713555888999	Auxin-responsive protein	TYH03982.1 hypothetical protein ES288_A09G262600v1 [Gossypium darwinii]
	g18212	-1.27269274028051	4.38842053022485e-06	Iq-domain 31 isoform 1, IQ calmodulin-binding motif protein	XP_007034846.2 PREDICTED: protein IQ-DOMAIN 14 [Theobroma cacao]
	g18231	-1.18929942980399	0.0150167649223706	3-ketoacyl-CoA synthase	KAJ4722569.1 3-ketoacyl-CoA synthase [Melia azedarach]
	g18601	-3.22291586013944	0.0366242488449462		XP_043718474.1 F-box protein PP2-A13-like [Telopea speciosissima]
	g18853	-2.57702257122156	9.43356804137567e-07	Chalcone synthase, Chalcone/stilbene synthase, active site-containing protein, Resveratrol synthase, Benzalacetone synthase (Fragment), Type III polyketide synthase, Stilbene synthase	QJH86900.1 chalcone synthase 4 [Polygonum cuspidatum]
	g18951	-1.89371378191342	2.24209718387708e-06	UDP-arabinopyranose mutase	KMT18678.1 hypothetical protein BVRB_2g028070 [Beta vulgaris subsp. vulgaris]
	g19072	-2.92665493104208	7.76445514312957e-06	1-phosphatidylinositol-3-phosphate 5-kinase FAB1B, 1-phosphatidylinositol-3-phosphate 5-kinase, PIPK domain-containing protein	GAV86552.1 Cpn60_TCP1 domain-containing protein/FYVE domain-containing protein/PIP5K domain-containing protein [Cephalotus follicularis]
	g19089	-4.92686732591872	0.0090678037967861	Berberine bridge enzyme-like 18, Flavin-dependent oxidoreductase FOX5-like, Cannabidiolic acid synthase-like 2, Tetrahydrocannabinolic acid synthase, FAD-binding PCMH-type domain-containing protein, Tetrahydroberberine oxidase, CO dehydrogenase flavoprotein-like, Reticuline oxidase-like protein (Fragment), FAD linked oxidase	KNA22661.1 hypothetical protein SOVF_031390 [Spinacia oleracea]
	g1922	-1.68372624831669	0.03864482272955	Pectin acetylesterase	XP_012440150.1 pectin acetylesterase 9 isoform X2 [Gossypium raimondii]
	g19317	-1.28958377843363	0.0467929012962053		XP_018446124.1 PREDICTED: eukaryotic peptide chain release factor GTP-binding subunit ERF3A-like isoform X3 [Raphanus sativus]
	g19643	-1.77980576928756	0.0316438823491657		OMO83632.1 Drug/metabolite transporter [Corchorus olitorius]
	g19730	-1.80853325710104	0.0340710607417216	NAC domain-containing protein, Transcription factor NAC10, NAC-like, activated by AP3/PI, Transcription factor InNAP	QJD55561.1 transcription factor NAC10 [Fagopyrum tataricum]
	g19756	-2.11850745069063	0.0063345893640684	ACT domain-containing protein ACR	XP_010696293.1 ACT domain-containing protein ACR10 [Beta vulgaris subsp. vulgaris]
	g19781	-1.13843901291528	0.0056000487689823	BAHD acyltransferase DCR, ANTHOCYANIN 5-AROMATIC ACYLTRANSFERASE, Putative shikimate O-hydroxycinnamoyltransferase, Chloramphenicol acetyltransferase-like domain-containing protein, HXXXD-type acyl-transferase family protein, Transferase, Acetyltransferase	GFP85064.1 bahd acyltransferase dcr [Phtheirospermum japonicum]
	g19910	-1.66947600398584	0.0014823743632074	3-ketodihydrosphingosine reductase, 2-dehydro-3-deoxy-L-rhamnonate dehydrogenase (NAD(+)) isoform X1, 17 beta-hydroxysteroid dehydrogenase type 3, HSD17B3, Estradiol 17-beta-dehydrogenase 1-like, Carbonyl reductase family member 4 isoform X2, Short-chain dehydrogenase, OXIDOREDUCTASE SHORT CHAIN DEHYDROGENASE/REDUCTASE FAMILY, Glucose 1-dehydrogenase	XP_023921056.1 uncharacterized protein LOC112032523 isoform X1 [Quercus suber]
	g19991	-3.1551144371001	0.0367993170786802		KAE8718886.1 putative Cysteine-rich RLK 34 [Hibiscus syriacus]
	g20294	-1.09347354966577	0.0379264627831146	PROTEIN CHUP1 CHLOROPLASTIC, Variant 2, Hydroxyproline-rich glycoprotein family protein	XP_034690054.1 protein CHUP1, chloroplastic [Vitis riparia]
	g20548	-1.34785532248445	0.0141611087898251	ABC-type xenobiotic transporter, ABC transporter ATP-binding protein/permease VMR1, ABC transporter, ABC transporter transmembrane region	XP_010682873.2 putative ABC transporter C family member 15 [Beta vulgaris subsp. vulgaris]
	g20675	-1.41872475883023	0.0032244922815961	F-box/kelch-repeat protein SKIP11, F-box kelch-repeat SKIP11-like, F-box/kelch-repeat protein At1g26930, Putative kelch-type beta propeller, Kelch repeat type 1, Putative galactose oxidase, beta-propeller, F-box domain-containing protein	AFD02178.1 putative kelch repeat containing F-box protein [Persicaria minor]
	g20759	-2.29087589359956	0.0019517270431108		AOS85163.1 UGT2 [Fagopyrum tataricum]
	g20765	-1.37316057384462	0.0170656591110343	ACT domain-containing protein ACR	XP_021718357.1 ACT domain-containing protein ACR4-like [Chenopodium quinoa]
	g20941	-1.07493314141722	0.0042546813631512	Vacuolar iron transporter 1, VIT1 domain-containing protein, DNA damage-binding protein 1	OMO97798.1 hypothetical protein CCACVL1_04451 [Corchorus capsularis]
	g20999	-1.26782666417122	0.0333899408763106	Corticosteroid 11-beta-dehydrogenase, putative, 11-beta-hydroxysteroid dehydrogenase 1B-like	KAB2609096.1 11-beta-hydroxysteroid dehydrogenase 1B-like [Pyrus ussuriensis x Pyrus communis]
	g2110	-1.27311977289613	0.0013351507865153	Heat shock protein DnaJ with tetratricopeptide repeat isoform 1, Putative DNA replication regulator dpb11, DnaJ subfamily C member 7, DnaJ domain, tetratricopeptide-like helical domain superfamily, J domain-containing protein, Tetratricopeptide TPR-1	KAF3967891.1 hypothetical protein CMV_008163 [Castanea mollissima]
	g21102	-1.53400754609946	0.0168341851759096	Basic helix-loop-helix family protein, BHLH domain-containing protein	KAF3971377.1 hypothetical protein CMV_005007 [Castanea mollissima]
	g2116	-2.43171297304671	0.0240404926006428	E3 ubiquitin-protein ligase MARCH1 isoform X2, Putative aminoacyltransferase, E1 ubiquitin-activating enzyme	XP_011079562.1 uncharacterized protein LOC105163052 isoform X1 [Sesamum indicum]
	g21345	-1.15516773867474	0.0050195069060931	Putative inactive receptor kinase, Protein kinase domain-containing protein, Probable inactive receptor kinase At1g48480	XP_028102711.1 probable inactive receptor kinase RLK902 [Camellia sinensis]
	g21385	-2.85567201221568	5.70073144480193e-06	Metal-nicotianamine transporter YSL1, Metal-nicotianamine transporter, Metal-nicotianamine transporter YSL1 Protein YELLOW STRIPE LIKE 1, Metal-nicotianamine transporter YSL3, Metal-nicotianamine transporter YSL9, Oligopeptide transporter OPT superfamily	KAA8525721.1 hypothetical protein F0562_007576 [Nyssa sinensis]
	g21390	-2.08093448660851	0.0030505259563611
	g21511	-3.48479623569792	0.0006827418850752	EF-Hand 1, Secretagogin like, Calcium-binding EF hand family protein, Calcium-binding EF-hand family protein	XP_034681365.1 uncharacterized protein LOC117911210 isoform X2 [Vitis riparia]
	g21518	-2.20328069857034	0.0008927307981667		XP_030974704.1 putative F-box protein At1g65770 [Quercus lobata]
	g2153	-2.30540335913245	0.0001148424222366	Lysosomal Pro-X carboxypeptidase	XP_019176721.1 PREDICTED: lysosomal Pro-X carboxypeptidase-like [Ipomoea nil]
	g21558	-1.29305037391475	0.0003023591707511	peroxidase	KMT18880.1 hypothetical protein BVRB_2g029820 isoform B [Beta vulgaris subsp. vulgaris]
	g21620	-9.55959299393716	1.95735298150733e-07		EEF49966.1 heat shock protein 70 (HSP70)-interacting protein, putative [Ricinus communis]
	g21621	-7.3085885952363	0.0004244370198916		KAF3955504.1 hypothetical protein CMV_019279 [Castanea mollissima]
	g21787	-1.04345326144088	0.0331352511069768	phosphoribosylformylglycinamidine synthase, Formylglycinamide ribonucleotide amidotransferase, U11/U12 small nuclear ribonucleoprotein 35 kDa protein	XP_009373601.2 probable phosphoribosylformylglycinamidine synthase, chloroplastic/mitochondrial [Pyrus x bretschneideri]
	g21827	-1.67096548364457	0.0467929012962053		XP_015898355.1 uncharacterized protein LOC107431854 [Ziziphus jujuba var. spinosa]
	g21986	-1.94618760991141	0.0339363446638973		XP_021836463.1 probable disease resistance protein At1g12280 [Spinacia oleracea]
	g22059	-2.43622892844179	0.0112258628984786	Fatty acid omega-hydroxylase, Cytochrome P450, family 94, subfamily B, polypeptide 1, Cytochrome P450 monooxygenase	ATO91438.1 putative cytochrome P450 [Fallopia multiflora]
	g22116	-1.62201095204304	0.0166036765773814	Homeobox-DDT domain protein RLT2, Homeobox-DDT domain protein RLT2-like isoform X1, Homeodomain-like transcription factor superfamily protein, Homeobox-DDT domain protein RLT2-like, Homeobox-DDT domain protein RLT1, Homeodomain-like transcriptional regulator, DDT domain, Chromatin assembly factor 1 subunit, Homeobox domain-containing protein	XP_010689786.2 homeobox-DDT domain protein RLT2 isoform X2 [Beta vulgaris subsp. vulgaris]
	g22907	-1.60903072555297	7.12409493475601e-06	Ethylene receptor	XP_010672129.1 ethylene receptor 2 [Beta vulgaris subsp. vulgaris]
	g22939	-1.00415656210663	0.0100920226801068	Pectate lyase	XP_021838429.1 probable pectate lyase 8 isoform X2 [Spinacia oleracea]
	g22999	-1.98531445985851	4.43371260306632e-06	Xyloglucan endotransglucosylase/hydrolase	XP_034684920.1 xyloglucan endotransglucosylase/hydrolase 2-like [Vitis riparia]
	g23042	-1.64022267447844	0.0016686112546837	Plant-drug/metabolite exporter, Auxin-induced protein 5NG4 (Fragment), EamA domain-containing protein	XP_044506898.1 WAT1-related protein At5g07050-like [Mangifera indica]
	g23086	-1.43457035205808	1.3905585021964e-08	Cysteine-rich transmembrane CYSTM domain-containing protein, Protein CYSTEINE-RICH TRANSMEMBRANE MODULE 12 isoform X1	KAG4912902.1 hypothetical protein JHK86_053335 [Glycine max]
	g23098	-1.48075531604594	0.0003023591707511		KAH9617094.1 hypothetical protein KSS87_012899 [Heliosperma pusillum]
	g23160	-1.79634547760912	1.14283375302809e-05	DECREASED DNA METHYLATION 1 family protein, Sulfite exporter TauE/SafE family protein 3-like, Membrane transporter protein, Transmembrane protein TauE like protein, CEREBLON, Lysine-specific demethylase, ATP synthase subunit delta	PON67679.1 Transmembrane protein TauE-like [Parasponia andersonii]
	g23166	-1.69577109601051	0.0005576133536837	Vicilin-like seed storage protein At2g18540, Cupin type-1 domain-containing protein	KMT09070.1 hypothetical protein BVRB_6g137690 [Beta vulgaris subsp. vulgaris]
	g23250	-2.13882898106161	0.0239649719744972	Trehalose 6-phosphate phosphatase, Probable trehalose-phosphate phosphatase H	PSS21510.1 Trehalose-phosphate phosphatase [Actinidia chinensis var. chinensis]
	g23328	-1.06052416978983	0.002617339334296		KAH7848603.1 hypothetical protein Vadar_005053 [Vaccinium darrowii]
	g23334	-1.35586383438252	0.0033838201923152		XP_010906953.2 putative disease resistance protein At1g50180 [Elaeis guineensis]
	g23433	-1.07129339049418	0.0065706643052608	36.4 kDa proline-rich protein, Hydrophobic seed protein domain-containing protein, Cuscuta reflexa proline-rich protein	AXY96802.1 proline rich protein 2, partial [Abelmoschus esculentus]
	g23483	-2.78229846958697	0.0178667754290569		KAI6699762.1 hypothetical protein NL676_014086 [Syzygium grande]
	g23516	-1.61864523309583	0.0020446117521475	Xanthine dehydrogenase, 2Fe-2S ferredoxin-like superfamily, Xylitol dehydrogenase, FAD-binding PCMH-type domain-containing protein	AEY85033.1 xanthine dehydrogenase [Camellia sinensis]
	g2358	-2.30970778367646	0.0067028187011167		MCD7464888.1 hypothetical protein [Datura stramonium]
	g2364	-1.94656782821683	0.0466700383504271		MCD7464888.1 hypothetical protein [Datura stramonium]
	g23910	-1.3198855661235	0.0447082323721013	Isoflavone 2'-hydroxylase, Cytochrome P450, family 81, subfamily D, polypeptide 8, Putative oxidoreductase, Cytochrome P450, E-class, group I, Ig-like domain-containing protein	GFY93759.1 Cytochrome P450 superfamily protein [Actinidia rufa]
	g24171	-7.12149675610572	0.0133535365865621		QQP20016.1 transcription factor MYB32 [Fagopyrum tataricum]
	g2418	-3.09423549986333	0.0006430323516046	Peptidase M28 domain-containing protein, DRBM domain-containing protein	XP_030928489.1 endoplasmic reticulum metallopeptidase 1 isoform X2 [Quercus lobata]
	g24194	-1.74735637732464	0.0094446779006548	Glucosamine inositolphosphorylceramide transferase 1, Glycosyl transferase 64 domain-containing protein, Transferase, transferring glycosyl groups, Glycosyltransferase family protein 47, CCHC-type domain-containing protein	XP_021663657.1 glycosyltransferase family protein 64 protein C5-like [Hevea brasiliensis]
	g24197	-1.60392165046304	0.0005576133536837		KMT03075.1 hypothetical protein BVRB_8g196340 [Beta vulgaris subsp. vulgaris]
	g24270	-7.03401190887551	0.0120021842513344		KAE8727588.1 hypothetical protein F3Y22_tig00005459pilonHSYRG00319 [Hibiscus syriacus]
	g24291	-1.79614698152106	0.0030505259563611	3-ketoacyl-CoA synthase	KMT17559.1 hypothetical protein BVRB_2g036990 [Beta vulgaris subsp. vulgaris]
	g24319	-3.20494052775391	5.16024947839315e-08		KMT06540.1 hypothetical protein BVRB_7g157130 isoform B [Beta vulgaris subsp. vulgaris]
	g24325	-2.77761798892417	5.42739121430921e-12	Calcium uniporter protein	KAH7566461.1 hypothetical protein JRO89_XS08G0167900 [Xanthoceras sorbifolium]
	g24349	-1.72982852779156	0.03619175804227	AB hydrolase-1 domain-containing protein, Epoxide hydrolase, Alpha/beta hydrolase fold-1, Lipid-phosphate phosphatase	XP_021770818.1 uncharacterized protein LOC110735007 [Chenopodium quinoa]
	g24432	-9.13178053402488	7.53632685519941e-06		MBA0555066.1 hypothetical protein [Gossypium lobatum]
	g24631	-3.63778767929924	5.28322940119408e-05	Sodium/hydrogen exchanger	XP_010675850.1 sodium/hydrogen exchanger 4 isoform X1 [Beta vulgaris subsp. vulgaris]
	g247	-1.69705998311425	0.0028178555985638	WRKY domain-containing protein, WRKY3-1 transcription factor, WRKY54 transcription factor	QCV57323.1 WRKY transcription factor [Fagopyrum tataricum]
	g25066	-6.99864485693972	0.0104330427476287		XP_021689133.1 uncharacterized protein LOC110671068 [Hevea brasiliensis]
	g25185	-1.13068244693231	0.0296148073479648	Non-intrinsic ABC protein 3, ABC transporter	XP_010110724.1 ABC transporter I family member 17 [Morus notabilis]
	g25227	-1.40518626052717	0.0293408110966267	Ferric reduction oxidase 7, FERRIC REDUCTION OXIDASE 7, FAD-binding 8, FAD-binding FR-type domain-containing protein	XP_018828574.1 ferric reduction oxidase 7, chloroplastic-like isoform X1 [Juglans regia]
	g2535	-1.23684856986143	0.0269619025432774	ABC-type xenobiotic transporter, ABC transporter C family member 3	BAF63397.1 multidrug resistance-associated protein [Fagopyrum esculentum]
	g25385	-3.99929261996149	0.0019723003516257	Peroxygenase, Caleosin, Calcium ion binding protein, putative, Ca+2-binding EF hand protein, EF-hand domain-containing protein	XP_010670948.2 peroxygenase [Beta vulgaris subsp. vulgaris]
	g25450	-2.39346570259444	1.49879899386217e-05		AKA44587.1 UGTPg35 [Panax ginseng]
	g25870	-2.92869367958646	0.0443785332132178	Quinate O-hydroxycinnamoyltransferase/shikimate O-hydroxycinnamoyltransferase, Shikimate O-hydroxycinnamoyltransferase, Hydroxycinnamoyl-CoA shikimate/quinate hydroxycinnamoyltransferase, Rosmarinate synthase, Anthranilate N-benzoyltransferase protein, putative, Chloramphenicol acetyltransferase-like domain-containing protein (Fragment), Transferase, Alcohol acyl-transferase, TRICHOTHECENE 3-O-AC…	AHA14500.1 hydroxycinnamoyl-coenzyme A quinate transperase [Fagopyrum tataricum]
	g25898	-1.50542345261009	0.0010764727317496	Receptor-like serine/threonine-protein kinase, G-type lectin S-receptor-like serine/threonine-protein kinase LECRK3	XP_021278418.1 G-type lectin S-receptor-like serine/threonine-protein kinase LECRK2 [Herrania umbratica]
	g25903	-1.86720985762995	0.0002311108265826	SUEL-type lectin domain-containing protein, Beta-galactosidase, Glycoside hydrolase superfamily	XP_010686091.2 beta-galactosidase [Beta vulgaris subsp. vulgaris]
	g26009	-1.46274046905669	0.0004042608518884		ABH09493.1 RD22-like protein [Knorringia sibirica]
	g26171	-1.56916059777683	5.778156128804559e-12	Isocitrate lyase	WP_263521073.1 isocitrate lyase [Paucibacter sp. DJ4R-1]
	g264	-1.08430634867635	0.0192994483121728	Glutaredoxin domain-containing protein	KAJ4707474.1 putative Glutaredoxin family protein [Melia azedarach]
	g26469	-1.04140116162773	0.0018479637715911	SUPPRESSOR OF MAX2 1, Double Clp-N motif-containing P-loop nucleoside triphosphate hydrolases superfamily protein, Clp R domain-containing protein, Butenolide signaling repressing protein-like, CHAPERONE PROTEIN CLPD CHLOROPLASTIC, Putative P-loop containing nucleoside triphosphate hydrolase, Proteasome subunit beta type-6, ATP binding protein, Heat shock protein 100-like	KAA8522789.1 hypothetical protein F0562_009212 [Nyssa sinensis]
	g26841	-1.1336752695005	0.0095112042872127	Nodulin-like domain-containing protein, Nitrate and chloride transporter, Nuclear fusion defective, Major facilitator superfamily, Transporter MCH1	PIN10298.1 hypothetical protein CDL12_17110 [Handroanthus impetiginosus]
	g26890	-1.25726722626909	0.0072745656858782		XP_002275792.1 PREDICTED: uncharacterized protein LOC100254537 [Vitis vinifera]
	g27021	-6.89642446756902	0.016731614592943		XP_021763639.1 replication factor A protein 1-like [Chenopodium quinoa]
	g27473	-1.81137747769192	0.0331352511069768	Aspartic proteinase, Saposin-like type B, region 2, Peptidase A1 domain-containing protein (Fragment)	KAJ1402988.1 Saposin-like type B, region 1 [Sesbania bispinosa]
	g27574	-1.28403397519872	0.0248714213312873	Polyol transporter 5, Mannitol transporter, Sorbitol transporter, Major facilitator superfamily (MFS) profile domain-containing protein, MFS transporter superfamily, Polyol/monosaccharide transporter 5, SOLUTE CARRIER FAMILY 2 FACILITATED GLUCOSE TRANSPORTER	KAJ0077645.1 hypothetical protein Patl1_36361 [Pistacia atlantica]
	g27831	-1.8998473473918	0.0120021842513344	Cytochrome P450-dependent fatty acid hydroxylase, Cytochrome P450, E-class, group I	BAU59411.1 cytochrome P450 94C79 [Fallopia sachalinensis]
	g28291	-3.86068960431371	0.0420758852614763
	g28323	-1.47875377490775	0.0447082323721013	GDSL esterase/lipase, GDSL-like Lipase/Acylhydrolase superfamily protein, Putative triacylglycerol lipase, SGNH hydrolase-type esterase domain-containing protein	XP_041004957.1 GDSL esterase/lipase At4g28780-like [Juglans microcarpa x Juglans regia]
	g28374	-1.39192359383871	0.0220846892381759		XP_021862637.1 aldehyde dehydrogenase family 3 member F1-like [Spinacia oleracea]
	g28718	-2.16308732278726	0.0048762444050174	Phosphoinositide phospholipase C	KAI4305277.1 hypothetical protein L6164_028651 [Bauhinia variegata]
	g28813	-4.54144598026499	2.94677107879487e-08	Pectinesterase inhibitor domain-containing protein	PSS34360.1 Pectinesterase inhibitor domain protein [Actinidia chinensis var. chinensis]
	g29024	-3.00185688145692	8.69182341301264e-06	Aldehyde dehydrogenase	XP_021863786.1 aldehyde dehydrogenase family 3 member I1, chloroplastic-like isoform X2 [Spinacia oleracea]
	g29114	-2.14476114392409	0.002225173562179	CMP/dCMP-type deaminase domain-containing protein	PON73899.1 Cytidine deaminase, homodimeric [Parasponia andersonii]
	g29125	-1.5184039046325	0.0017757635586552	N-acetylglucosaminyl-phosphatidylinositol biosynthetic protein gpi1, N-acetylglucosaminyl-phosphatidylinositol biosynthetic protein gpi1-like, N-acetylglucosaminyl transferase component, N-acetylglucosaminyltransferase complex, subunit PIG-Q/GPI1, Phosphatidylinositol N-acetylglucosaminyltransferase subunit Q, Eukaryotic translation initiation factor 3 subunit C N-terminal domain-containing prote…	XP_034694340.1 uncharacterized protein LOC117920809 [Vitis riparia]
	g29524	-2.15079567784939	0.0414150849951988	2-isopropylmalate synthase, Homoaconitate hydratase	KAI3908071.1 hypothetical protein MKW98_003716 [Papaver atlanticum]
	g3036	-1.10393582065197	0.0139757454392549		XP_034689289.1 myosin-binding protein 2 [Vitis riparia]
	g3075	-1.36943071479881	6.52230969378582e-06		KAH7841116.1 hypothetical protein Vadar_025750 [Vaccinium darrowii]
	g3587	-1.31599004424872	0.0106070951638331	non-specific serine/threonine protein kinase, Receptor protein kinase, putative, Leucine-rich repeat typical subtype, Leucine-rich repeat-containing protein	XP_030929745.1 LRR receptor-like serine/threonine-protein kinase [Quercus lobata]
	g3844	-2.32699560377336	0.0001647392558058	Amino acid transporter transmembrane domain-containing protein	XP_021772597.1 amino acid permease 4-like [Chenopodium quinoa]
	g4233	-1.73973962323907	0.0121718673152693	Ethylene-responsive transcription factor ERF061, Transcription factor ERF18, Transcription factor ERF19, AP2/ERF domain-containing protein, Integrase-type DNA-binding superfamily protein, DNA binding protein, putative	KAF3448694.1 hypothetical protein FNV43_RR09407 [Rhamnella rubrinervis]
	g4318	-2.02271777511847	8.6505831433633e-07	Pectinesterase	KAH9626855.1 hypothetical protein KSS87_002255 [Heliosperma pusillum]
	g4368	-2.37582001638411	0.0200223640860683	Ethylene-responsive transcription factor 1B, Ethylene response factor 1, AP2/ERF domain-containing protein, Putative DNA-binding domain-containing protein	XP_031096511.1 ethylene-response factor C3-like [Ipomoea triloba]
	g4784	-4.48986294694121	0.0140722500981036
	g4785	-1.26168696684518	0.0099155662589312	Receptor-like serine/threonine-protein kinase ALE2, non-specific serine/threonine protein kinase, Probable serine/threonine-protein kinase PBL7, Serine/threonine-protein kinase PBS1, Serine/threonine-protein kinase CDL1 isoform X1, Pto-interacting protein 1	XP_027114571.1 probable serine/threonine-protein kinase PBL7 [Coffea arabica]
	g4873	-6.03816692830574	0.0002534332101026		CAI0466078.1 unnamed protein product [Linum tenue]
	g5020	-1.10712588407816	0.0061446336578706	Peroxidase	XP_021728231.1 peroxidase 64-like [Chenopodium quinoa]
	g5057	-3.16645558920241	0.0002587160695429		KAG8388551.1 hypothetical protein BUALT_Bualt02G0137200 [Buddleja alternifolia]
	g5158	-2.2808617292302	0.0466700383504271	S-adenosylmethionine synthase	XP_017603726.1 S-adenosylmethionine synthase 1 [Gossypium arboreum]
	g5372	-1.39565351989609	0.0124344276115071		XP_022893128.1 zinc finger protein HD1-like [Olea europaea var. sylvestris]
	g5400	-1.68262953317417	0.0367993170786802	NUCLEAR FUSION DEFECTIVE 4, Nodulin-like domain-containing protein, Nodulin, Major facilitator superfamily domain, general substrate transporter (Fragment)	KNA08934.1 hypothetical protein SOVF_158220 isoform B [Spinacia oleracea]
	g5443	-1.69180502519529	0.0247638385450456	Fungal lipase-like domain-containing protein, Phospholipase, Lipase, class 3, Alpha/beta-Hydrolases superfamily protein, DEFECTIVE ANTHER DEHISCENCE 1	XP_030511989.2 phospholipase A(1) DAD1, chloroplastic-like [Rhodamnia argentea]
	g5540	-2.42127558271634	4.75496830844053e-05	NAC domain-containing protein, NAC-like transcription factor, Putative transcription factor NAM family, Transcription factor NAC12, NAC domain containing transcription factor NAC4	AXJ94104.1 NAC domain containing transcription factor NAC4 [Fagopyrum tataricum]
	g5631	-1.99728266597588	0.0102497088169987	Amino acid transporter transmembrane domain-containing protein	XP_038678673.1 amino acid permease 3-like [Tripterygium wilfordii]
	g5714	-1.06538571051005	0.0057398214832211		XP_022023773.1 protein RADIALIS-like 3 [Helianthus annuus]
	g5787	-1.45059667708868	0.0003329289966987	Ternary complex factor MIP1 leucine-zipper domain-containing protein, DUF547 domain-containing protein, Early growth response 2b, Voltage-dependent L-type calcium channel subunit alpha-1S, Geranylgeranyl pyrophosphate synthase, chloroplastic, Transcription factor	ACH63242.1 hypothetical protein [Rheum australe]
	g6233	-1.17067392872534	0.0033838201923152		GFY97918.1 AP2/B3-like transcriptional factor family protein [Actinidia rufa]
	g6281	-1.11407952502138	0.0140722500981036	ABC-type xenobiotic transporter, ABC transporter C family member 15	XP_021853038.1 putative ABC transporter C family member 15 [Spinacia oleracea]
	g6304	-1.19502054023669	0.0079280659056663		XP_041004657.1 myosin-17-like isoform X1 [Juglans microcarpa x Juglans regia]
	g6851	-5.11462783238152	0.0033838201923152		CDP07632.1 unnamed protein product [Coffea canephora]
	g6853	-2.22181699842508	0.0346942139971997
	g7181	-1.36906233948063	2.29121379694232e-07		KAF3436875.1 hypothetical protein FNV43_RR19628 [Rhamnella rubrinervis]
	g7200	-2.11680465279834	2.85285708604275e-05	Bidirectional sugar transporter SWEET	XP_021775815.1 bidirectional sugar transporter SWEET12-like [Chenopodium quinoa]
	g7275	-1.81083226736877	0.0003023591707511	Clathrin, heavy chain isoform 1, Mitogen-activated protein kinase kinase kinase 2	POF02750.1 isoform 1s of mitogen-activated protein kinase kinase kinase anp1 [Quercus suber]
	g7420	-1.02116794721156	0.035002145542715	Sulfite exporter TauE/SafE family protein, Transmembrane protein TauE like, Proprotein convertase subtilisin/kexin type 4 like, Aminopeptidase N	KAI9153252.1 hypothetical protein LWI28_008438 [Acer negundo]
	g7577	-1.8397833636613	0.0266979624876581		XP_021720534.1 centrosomal protein of 83 kDa-like isoform X2 [Chenopodium quinoa]
	g759	-1.68115615316401	0.0408159354475635	Phospholipid-transporting ATPase	XP_010681368.1 putative phospholipid-transporting ATPase 9 [Beta vulgaris subsp. vulgaris]
	g7875	-1.01907469817952	0.0126490965395506	Phosphoprotein ECPP44, Dehydrin, Cold-regulated 47, Early responsive to dehydration 14	WDD38926.1 phosphoprotein-like protein [Fagopyrum tataricum]
	g7910	-1.24649070576916	0.0236130845494063	Receptor protein-tyrosine kinase CEPR1, Receptor-like protein kinase HSL1, non-specific serine/threonine protein kinase	XP_021856418.1 receptor protein-tyrosine kinase CEPR1 [Spinacia oleracea]
	g7947	-1.91705512162853	0.0018092117232711
	g8052	-3.26847950978864	0.0271350384890731	Integrase catalytic domain-containing protein, RNA-directed DNA polymerase	XP_042982037.1 uncharacterized protein LOC122311522 isoform X1 [Carya illinoinensis]
	g8081	-3.49210592265037	4.1809844721305394e-11	Probable LRR receptor-like serine/threonine-protein kinase At3g47570, Protein kinase domain-containing protein, Leucine Rich Repeat family protein	XP_021758682.1 putative receptor-like protein kinase At3g47110 [Chenopodium quinoa]
	g8121	-2.16090847193578	0.0087473071156289	DNA replication licensing factor MCM2	XP_010249361.1 PREDICTED: DNA replication licensing factor MCM2 [Nelumbo nucifera]
	g8276	-3.16431864617061	0.0207580310179284	NB-ARC domain, LRR domain containing protein, NB-ARC domain-containing protein	XP_021744826.1 probable disease resistance protein At4g27220 [Chenopodium quinoa]
	g8313	-1.19263572950526	0.0159065098549222	Hexosyltransferase	XP_021842696.1 putative UDP-glucuronate:xylan alpha-glucuronosyltransferase 3 [Spinacia oleracea]
	g8320	-1.63208424092519	0.0011733423678185	(+)-delta-cadinene synthase	AFN57631.1 sesquiterpene synthase, partial [Persicaria minor]
	g8680	-1.50422091778751	0.0002311108265826	Aspartic proteinase, Peptidase A1 domain-containing protein	KAH7571254.1 hypothetical protein JRO89_XS04G0009800 [Xanthoceras sorbifolium]
	g8738	-8.00475323507148	0.0002840728958391
	g8809	-1.03099580647829	0.0110705232986736		KMT13727.1 hypothetical protein BVRB_4g081070 isoform C [Beta vulgaris subsp. vulgaris]
	g917	-1.02279504294224	0.0096019731732807	UDP-glucose 6-dehydrogenase	XP_021718411.1 UDP-glucose 6-dehydrogenase 4-like [Chenopodium quinoa]
	g9503	-1.28459982252092	8.67181712322906e-06	Methyltransferase, Putative pectin methyltransferase QUA2 isoform X1	KAA8538097.1 hypothetical protein F0562_027705 [Nyssa sinensis]
	g952	-2.53368131788851	0.0116023843796241	Phosphate transporter PHO1 homolog 10, Phosphate transporter PHO1-like protein 9-like, SPX domain-containing protein, EXS domain-containing protein, XENOTROPIC AND POLYTROPIC RETROVIRUS RECEPTOR 1-RELATED	XP_010683125.1 phosphate transporter PHO1 homolog 10 [Beta vulgaris subsp. vulgaris]
	g9584	-1.05989705488134	3.30603523890204e-05	Pectinesterase	KNA17074.1 hypothetical protein SOVF_081810 [Spinacia oleracea]
	g9720	-1.07439057546559	0.0257146480648782	pyruvate, phosphate dikinase, Pyruvate, phosphate dikinase, chloroplastic	XP_048235087.1 pyruvate, phosphate dikinase, chloroplastic [Ricinus communis]

## Sheet: S6_shat_nonshat_DEGs_stage2
shat_vs_nonshat_stage2
	gene_id	log2FoldChange	padj	annotation	blast_hit
shat_nonshat_DEGs_stage2_up	g10687	1.85916012861476	0.0335566115857412	Cytochrome P450 superfamily	PSS04082.1 Flavonoid 3',5'-hydroxylase [Actinidia chinensis var. chinensis]
	g11465	22.5930501961101	0.0024727167079915	Small heat shock protein HSP, Hsp20/alpha crystallin family, SHSP domain-containing protein, HEAT-SHOCK PROTEIN 20 FAMILY MEMBER	XP_015935030.1 17.9 kDa class II heat shock protein [Arachis duranensis]
	g12071	4.61096131673822	0.0448463322561535	HpcH/HpaI aldolase/citrate lyase domain-containing protein, 2-keto-3-deoxy-L-rhamnonate aldolase, Putative dehydroxydec aldolase	XP_021757741.1 uncharacterized protein LOC110722758 [Chenopodium quinoa]
	g12504	6.08131077783398	0.0354632999592659	SHSP domain-containing protein, Small heat shock protein HSP, Alpha crystallin/Hsp20 domain, Chaperone	XP_038891780.1 17.8 kDa class I heat shock protein-like [Benincasa hispida]
	g12838	2.09365658957307	1.04836783850509e-06	GDSL esterase/lipase	KAJ6935620.1 GDSL esterase/lipase [Populus alba x Populus x berolinensis]
	g15399	1.28195126289425	0.0443456710866835	phosphoenolpyruvate carboxylase	AXQ06467.1 phosphoenolpyruvate carboxylase [Selenicereus undatus]
	g15845	1.60034652424545	0.0104176638174681	Glycerate dehydrogenase, Hydroxypyruvate reductase, Erythronate-4-phosphate dehydrogenase, Oxidoreductase	KAH7851604.1 hypothetical protein Vadar_014130 [Vaccinium darrowii]
	g15972	2.90627192076507	0.0393794358361567		CDP08650.1 unnamed protein product [Coffea canephora]
	g16200	3.9929524906587	0.0122324405952453		MBA0782457.1 hypothetical protein [Gossypium trilobum]
	g19004	2.65539697868296	0.0433502773757489	SHSP domain-containing protein, 18.5 kDa class I heat shock protein	XP_022138990.1 17.8 kDa class I heat shock protein-like isoform X1 [Momordica charantia]
	g20809	2.4041935562892	0.0184249282152492	9-cis-epoxycarotenoid dioxygenase, Pyrus pyrifolia cultivar huanghua 9-cis-epoxycarotenoid dioxygenase 3 mRNA, 9-cis-epoxycarotenoid dioxygenase, putative	KAG8364802.1 hypothetical protein BUALT_Bualt18G0036600 [Buddleja alternifolia]
	g21768	1.79083936481156	0.0204047814460822	Acid phosphatase	XP_010267101.1 PREDICTED: acid phosphatase 1-like [Nelumbo nucifera]
	g22444	1.52577710869823	0.014834771305012		XP_021748223.1 BAG family molecular chaperone regulator 6-like [Chenopodium quinoa]
	g22555	4.5000782708586	7.44803210507756e-05	Heat shock protein 70, Probable mediator of RNA polymerase II transcription subunit 37c, Molecular chaperones HSP70/HSC70, HSP70 superfamily	URE11564.1 heat shock [Musa troglodytarum]
	g23799	3.37760460230099	0.0136249353012569	Circadian clock coupling factor ZGT	PON52853.1 EID1-like F-box protein [Trema orientale]
	g25567	2.9908413529021	0.01528049384542	Heat shock protein 83, HSP90 C-terminal domain, Histidine kinase/HSP90-like ATPase domain-containing protein, Molecular chaperone HtpG	UNO37369.1 putative heat shock protein 83 [Fagopyrum esculentum]
	g26141	1.90016199005639	0.0012656970240238	Putative transcription factor C3H family, Zinc finger CCCH domain-containing protein, C3H1-type domain-containing protein	XP_027925123.1 zinc finger CCCH domain-containing protein 20-like [Vigna unguiculata]
	g27125	1.97045939538449	0.0204047814460822	Heat shock cognate protein 80, Histidine kinase/HSP90-like ATPase domain-containing protein, Molecular chaperone HtpG	XP_025668114.1 heat shock cognate protein 80 [Arachis hypogaea]
	g3056	2.7875429334898	0.0033827166035777		GER37345.1 polyketide cyclase/dehydrase and lipid transportsuperfamily protein [Striga asiatica]
	g4191	4.44956877582277	0.0001730917613076	Endoglucanase, Six-hairpin glycosidase superfamily, Glycoside hydrolase family 9 domain-containing protein	KAH7863396.1 hypothetical protein Vadar_016974 [Vaccinium darrowii]
	g6347	5.05562744176804	0.0122324405952453
	g7413	3.39687195680737	0.0433502773757489	Hyaluronan/mRNA-binding protein domain-containing protein	KAB1221269.1 hypothetical protein CJ030_MR2G024915 [Morella rubra]
shat_nonshat_DEGs_stage2_down	g10633	-5.312244790372	0.00018597489176	Allergen Pru protein, putative, Thaumatin-like protein 1b, Thaumatin-like protein 1, Thaumatin-like protein 1 isoform X1, Thaumatin-like protein/pathogenesis related protein-5, Thaumatin-like protein 1a, Thaumatin, Thaumatin-like protein 1-like	KAJ6315903.1 hypothetical protein OIU78_019222 [Salix suchowensis]
	g11927	-5.6741064109556	0.0184249282152492		KAG5539682.1 hypothetical protein RHGRI_020030 [Rhododendron griersonianum]
	g13371	-2.16357839754365	0.0012656970240238		KAA8542826.1 hypothetical protein F0562_023978 [Nyssa sinensis]
	g14852	-2.2531544890421	0.0204047814460822	serine O-acetyltransferase	KAH0727688.1 hypothetical protein KY284_003553 [Solanum tuberosum]
	g15300	-2.48085030566596	0.000622124204776		KAJ1424313.1 hypothetical protein SESBI_11759 [Sesbania bispinosa]
	g15436	-1.41228983385245	0.0354341129456276		KAH7510808.1 hypothetical protein JRO89_XSUnG0248100 [Xanthoceras sorbifolium]
	g16787	-3.72100688522592	0.0184249282152492		KAJ6740907.1 BETA-GALACTOSIDASE RELATED [Salix purpurea]
	g16827	-2.20400380069511	0.0294783891218719	CRT/DRE binding factor, Dehydration-responsive element-binding protein 1C, Dehydration-responsive element-binding protein 1B, DEHYDRATION-RESPONSIVE ELEMENT-BINDING PROTEIN 1D, Dehydration-responsive element-binding protein 1A-like	AEZ02305.1 CBF/DREB1-like transcription factor [Fagopyrum esculentum]
	g18121	-2.30972592100595	0.0361313613703457	Beta-D-xylosidase 1, Probable beta-D-xylosidase 2, Fibronectin type III-like domain-containing protein, Beta-D-xylosidase isoform X1, Beta-D-xylosidase 4, Putative beta-D-xylosidase 2, Arabinofuranosidase, Beta xylosidase (Fragment), Non-reducing end alpha-L-arabinofuranosidase, Glycoside hydrolase, SUGAR HYDROLASE-RELATED	KAJ4722056.1 Beta-D-xylosidase [Melia azedarach]
	g18601	-7.67909558020183	0.0127093601208861		XP_043718474.1 F-box protein PP2-A13-like [Telopea speciosissima]
	g18986	-1.68226850735824	0.033393586937123	Ribulose bisphosphate carboxylase small subunit, chloroplastic, Multifunctional fusion protein	WP_268555987.1 ribulose-1,5-bisphosphate carboxylase small subunit [Staphylococcus aureus]
	g19072	-2.47455563848083	0.000622124204776	1-phosphatidylinositol-3-phosphate 5-kinase FAB1B, 1-phosphatidylinositol-3-phosphate 5-kinase, PIPK domain-containing protein	GAV86552.1 Cpn60_TCP1 domain-containing protein/FYVE domain-containing protein/PIP5K domain-containing protein [Cephalotus follicularis]
	g19156	-1.64454811774837	0.0405783510454353	Auxin-responsive protein	XP_027342045.1 auxin-responsive protein IAA26 isoform X2 [Abrus precatorius]
	g19991	-2.83145682269547	0.0122324405952453		KAE8718886.1 putative Cysteine-rich RLK 34 [Hibiscus syriacus]
	g20423	-1.56634305969395	0.0361313613703457	GDSL esterase/lipase, Zeta-carotene desaturase, Triacylglycerol lipase, SGNH hydrolase-type esterase domain-containing protein	BAW35431.1 GDSL lipase [Nepenthes alata]
	g21620	-4.44781197936148	0.0004887012251594		EEF49966.1 heat shock protein 70 (HSP70)-interacting protein, putative [Ricinus communis]
	g22999	-2.04930955341253	0.0433502773757489	Xyloglucan endotransglucosylase/hydrolase	XP_034684920.1 xyloglucan endotransglucosylase/hydrolase 2-like [Vitis riparia]
	g23789	-2.53953405725539	0.000622124204776	EamA domain-containing protein	KAF8404426.1 hypothetical protein HHK36_009311 [Tetracentron sinense]
	g24631	-8.20292460550409	0.0014323431377273	Sodium/hydrogen exchanger	XP_010675850.1 sodium/hydrogen exchanger 4 isoform X1 [Beta vulgaris subsp. vulgaris]
	g25820	-5.67673810835349	0.003703008850403	Carboxypeptidase	TYI29560.1 hypothetical protein ES332_A05G324600v1 [Gossypium tomentosum]
	g26008	-8.07520300662427	4.36849577508628e-05		ABH09493.1 RD22-like protein [Knorringia sibirica]
	g28813	-1.60243207299794	0.0354341129456276	Pectinesterase inhibitor domain-containing protein	PSS34360.1 Pectinesterase inhibitor domain protein [Actinidia chinensis var. chinensis]
	g29114	-4.08564932269674	0.0012656970240238	CMP/dCMP-type deaminase domain-containing protein	PON73899.1 Cytidine deaminase, homodimeric [Parasponia andersonii]
	g29117	-2.52211007051249	0.0396720350040474		XP_021742260.1 pathogenesis-related protein PR-4-like [Chenopodium quinoa]
	g29130	-8.16542650535321	0.0016359104222173	glutathione transferase	BBE15856.1 glutathione S-transferase [Fagopyrum esculentum subsp. esculentum]
	g2914	-1.94104755951792	0.000933731171942	Fruit bromelain, Senescence-associated gene 12, Cysteine protease, Cysteine proteinases superfamily protein, Vignain	KAJ4846843.1 hypothetical protein Tsubulata_030512 [Turnera subulata]
	g4873	-7.60805654707796	0.0146343513076218		CAI0466078.1 unnamed protein product [Linum tenue]
	g5057	-5.36830242511223	0.0170299357530662		KAG8388551.1 hypothetical protein BUALT_Bualt02G0137200 [Buddleja alternifolia]
	g5276	-2.78613226046205	0.0014718238409993		KAG6570731.1 RING-H2 finger protein ATL16, partial [Cucurbita argyrosperma subsp. sororia]
	g5318	-3.91791695955773	0.0145385784512574	Transcription factor bHLH93, BHLH transcription factor	AND99764.1 bHLH3 [Fagopyrum tataricum]
	g5540	-2.7094371754482	5.74153936005583e-07	NAC domain-containing protein, NAC-like transcription factor, Putative transcription factor NAM family, Transcription factor NAC12, NAC domain containing transcription factor NAC4	AXJ94104.1 NAC domain containing transcription factor NAC4 [Fagopyrum tataricum]
	g6851	-4.05014972474943	0.0234934721832236		CDP07632.1 unnamed protein product [Coffea canephora]
	g7947	-2.26278010335133	0.0126739129803201
	g7977	-1.73775166398859	0.0379115907080225	Zinc finger (C3HC4-type RING finger) family protein, VWFA domain-containing protein, RING-type domain-containing protein (Fragment)	XP_021722526.1 uncharacterized protein LOC110690010 [Chenopodium quinoa]
	g7980	-2.76778078124256	0.01528049384542	Protein plant CADMIUM RESISTANCE 2-like	XP_021847093.1 protein PLANT CADMIUM RESISTANCE 2-like [Spinacia oleracea]
	g8081	-3.77143926764402	0.0014323431377273	Probable LRR receptor-like serine/threonine-protein kinase At3g47570, Protein kinase domain-containing protein, Leucine Rich Repeat family protein	XP_021758682.1 putative receptor-like protein kinase At3g47110 [Chenopodium quinoa]
	g8308	-2.27025639675223	0.0285911594205912		CAN77211.1 hypothetical protein VITISV_035026 [Vitis vinifera]

## Sheet: S7_shat_nonshat_DEGs_stage3
	shat_vs_nonshat_stage3
	gene_id	log2FoldChange	padj	annotation	blast_hit
shat_nonshat_DEGs_stage3_up	g10027	1.29246926460115	0.0403580519487091	Tetratricopeptide repeat (TPR)-like superfamily protein	XP_007215686.1 uncharacterized protein LOC18781856 [Prunus persica]
	g10126	3.1856538090746	0.0018440859447197		XP_027174104.1 putative germin-like protein 2-3 [Coffea eugenioides]
	g10688	2.06912921517895	0.0141133014476745	7-ethoxycoumarin O-deethylase-like	PSS04082.1 Flavonoid 3',5'-hydroxylase [Actinidia chinensis var. chinensis]
	g11502	3.95916786773376	0.003293127554742		XP_022854816.1 multiprotein-bridging factor 1c [Olea europaea var. sylvestris]
	g11523	1.74399129867066	0.0480198983993354	Leaf protein isoform 2, Pentatricopeptide repeat-containing protein, Peptidase S26A, signal peptidase I, Pentacotripeptide-repeat region of PRORP domain-containing protein, Tetratricopeptide-like helical domain-containing protein, Peptidase S26 domain-containing protein, Peptidylprolyl isomerase	KAH9624045.1 hypothetical protein KSS87_019114 [Heliosperma pusillum]
	g12124	2.32470845648804	0.0160677661656456	Gibberellin 2-beta-dioxygenase 2, Fe2OG dioxygenase domain-containing protein, feruloyl-CoA 6-hydroxylase, Iron/ascorbate family oxidoreductase, GA 2-oxidase 1	XP_021812728.1 gibberellin 2-beta-dioxygenase 2-like [Prunus avium]
	g12125	1.88842159558843	9.25028819999081e-07	Cellulose synthase G2, Glycosyltransferase 2-like domain-containing protein	KAA8527736.1 hypothetical protein F0562_035395 [Nyssa sinensis]
	g12348	3.48723459545302	7.48408396566926e-07		XP_040993328.1 lectin-like [Juglans microcarpa x Juglans regia]
	g12426	1.95685378954948	0.0458172801249585	Polyubiquitin, Polyubiquitin-A isoform D, Ubiquitin-like domain-containing protein, Ubiquitin	XP_001420612.1 predicted protein [Ostreococcus lucimarinus CCE9901]
	g12468	3.19309820511331	0.003852977885741	alcohol dehydrogenase, Enoyl reductase (ER) domain-containing protein, S-(hydroxymethyl)glutathione dehydrogenase	XP_021976701.1 alcohol dehydrogenase-like 7 [Helianthus annuus]
	g12517	3.62380574019262	0.0001472027836033	Gibberellin-regulated protein 1-like, Cold-regulated LTCOR12, Gibberellin-regulated protein 1, Gibberellin regulated protein, Snakin, EXTENSIN PROLINE-RICH PROTEIN	GKV17854.1 hypothetical protein SLEP1_g28310 [Shorea leprosula]
	g1269	1.7466007909989	0.0013227835627175	Plasma membrane intrinsic protein 1, Aquaporin	ABG57184.1 aquaporin [Tamarix sp. ZDY-001908]
	g12802	7.73110277192807	0.0216703640767003	Seed maturation protein PM37, Heat shock protein DnaJ, J domain-containing protein	KAJ4724743.1 dnaJ protein-like [Melia azedarach]
	g12824	6.077444222002	0.0034612829505881		XP_023913937.1 uncharacterized protein LOC112025490 [Quercus suber]
	g13126	1.1047287252908	0.0169364601658486	Purple acid phosphatase	XP_021857074.1 purple acid phosphatase 2 [Spinacia oleracea]
	g13302	1.65339127194957	0.005045306796983	Myb-like domain-containing protein	KAJ7967313.1 Protein RADIALIS-like [Quillaja saponaria]
	g13354	2.62910579081442	0.011929839584337	Non-symbiotic hemoglobin 1, Globin family profile domain-containing protein, Hemoglobin-2 isoform X3	XP_021640997.1 non-symbiotic hemoglobin 1-like isoform X1 [Hevea brasiliensis]
	g13369	2.74900130621872	0.0067629393138277	Probable 2-oxoglutarate-dependent dioxygenase At5g05600, Jasmonate-induced oxygenase 4, Fe2OG dioxygenase domain-containing protein, Probable 2-oxoglutarate-dependent dioxygenase At3g111800, Gibberellin 20 oxidase 1, Feruloyl CoA ortho-hydroxylase 2, Flavanone 3-dioxygenase, Isopenicillin N synthase, Putative oxidoreductase	XP_021855085.1 probable 2-oxoglutarate-dependent dioxygenase At5g05600 [Spinacia oleracea]
	g13498	1.27061876534211	0.0132007150295812	Ethylene-responsive transcription factor RAP2-4, C-repeat binding factor 20, Dehydration-responsive element-binding protein 1, AP2/ERF domain-containing protein, Ethylene-responsive element binding-factor, DNA binding protein, putative, AP2/ERF domain, DREBb, Wound induced dedifferentiation 1, related to AP2 4	XP_038702210.1 ethylene-responsive transcription factor RAP2-4-like [Tripterygium wilfordii]
	g13693	1.75117448345214	0.0061873870342835	Neprosin domain-containing protein, Expansin-like EG45 domain-containing protein, ATP binding protein	XP_010665321.1 PREDICTED: uncharacterized protein LOC100265490 isoform X2 [Vitis vinifera]
	g13826	2.55129276130856	0.0141133014476745	Pleiotropic drug resistance protein 1-like, ABC transporter domain-containing protein, ATP-binding cassette transporter, putative, ABC_tran domain-containing protein/ABC2_membrane domain-containing protein/PDR_assoc domain-containing protein/AAA_25 domain-containing protein	XP_010254256.1 PREDICTED: pleiotropic drug resistance protein 1-like [Nelumbo nucifera]
	g14041	1.97235615197353	0.0117454231821954	Extensin domain-containing protein	CDP14664.1 unnamed protein product [Coffea canephora]
	g14322	3.76113275132541	0.0480198983993354	Heat stress transcription factor A-2c, Heat shock factor A2c, HSF transcription factor (Fragment), HSF-type DNA-binding domain-containing protein, Heat shock factor A6e (Fragment), HSFA type transcriptional factor	XP_021770292.1 heat stress transcription factor A-2c-like [Chenopodium quinoa]
	g14956	1.43489636909499	0.0402060812680932
	g15206	1.17809368317582	0.031360242748723	Nitrile-specifier protein 5, Nitrile-specifier protein 5-like, Nitrile-specifier protein 1, Epithiospecifier protein, Host cell factor, Kelch repeat-containing protein, Kelch-type beta propeller	KAH9606644.1 hypothetical protein KSS87_013080 [Heliosperma pusillum]
	g15254	3.69277177966301	0.0417243443595948
	g15474	2.4802377651947	0.0013227835627175	ROP-interactive CRIB motif-containing protein 10	XP_039004414.1 CRIB domain-containing protein RIC10-like isoform X1 [Hibiscus syriacus]
	g15506	1.49929749768079	0.0489923625642135	Orotidine 5'-phosphate decarboxylase	XP_021766860.1 uncharacterized protein LOC110731317 [Chenopodium quinoa]
	g15558	4.43409888191478	0.0329251497922613	DNAJ-like protein SUBFAMILY B MEMBER 13-LIKE, DnaJ protein 1, J domain-containing protein, Putative WRKY transcription factor 28, Terminal organelle assembly protein	XP_021733363.1 dnaJ homolog subfamily B member 1-like [Chenopodium quinoa]
	g15845	2.01225694835339	0.000941202464829	Glycerate dehydrogenase, Hydroxypyruvate reductase, Erythronate-4-phosphate dehydrogenase, Oxidoreductase	KAH7851604.1 hypothetical protein Vadar_014130 [Vaccinium darrowii]
	g16048	2.64023027677307	0.0023548000211745	Dehydration-responsive element-binding factor 1, Dehydration-responsive element-binding protein 1I, DREBa, Dehydration-responsive element-binding protein 1E, Dehydration responsive element binding protein 1A, Dehydration-responsive element-binding protein 1C, Dehydration-responsive element-binding protein 1F, Dehydration-responsive element-binding protein 1A, AP2/ERF domain-containing protein, Pu…	XP_010278524.1 PREDICTED: dehydration-responsive element-binding protein 1D-like [Nelumbo nucifera]
	g16133	1.54859146100972	0.0066030021190979	Folate-biopterin transporter 7, Folate-biopterin transporter like, Biopterin transport-related protein BT1, Major facilitator superfamily protein	XP_007029755.2 PREDICTED: probable folate-biopterin transporter 7 [Theobroma cacao]
	g16200	4.17407830748352	1.0343779190743102e-09		MBA0782457.1 hypothetical protein [Gossypium trilobum]
	g16269	1.25121324434922	0.0010383360150102	Flavonol synthase, Fe2OG dioxygenase domain-containing protein, Iron/ascorbate family oxidoreductase	AHN19765.1 flavonol synthase [Fagopyrum dibotrys]
	g16353	1.26990206212855	0.0307083064289088	Aldehyde dehydrogenase	XP_021863786.1 aldehyde dehydrogenase family 3 member I1, chloroplastic-like isoform X2 [Spinacia oleracea]
	g16940	2.58393705836277	0.0011645735960825	Probable carboxylesterase 8, Alpha/beta hydrolase fold-3 domain-containing protein	XP_021728676.1 probable carboxylesterase 8 [Chenopodium quinoa]
	g17009	1.06600119856471	0.0179005080654129	Glycosyltransferase, Crocetin glucosyltransferase 3, Inositol-3-phosphate synthase-like isoform X1	KAA8527325.1 hypothetical protein F0562_034578 [Nyssa sinensis]
	g17416	1.44926376446425	0.0030301576066055	Ent-kaurene oxidase, Ent-kaurene monooxygenase, Ent-kaurene oxidase, chloroplastic, Ent-kaurene oxidase-like 3, GA requiring 3	XP_021725180.1 ent-kaurene oxidase, chloroplastic-like isoform X1 [Chenopodium quinoa]
	g17912	1.7713224520021	0.0246495660320929		XP_047315002.1 CASP-like protein 1E2 [Impatiens glandulifera]
	g18605	2.83239053173878	5.30604762168417e-05		XP_024932569.2 wax ester synthase/diacylglycerol acyltransferase 11-like isoform X1 [Ziziphus jujuba var. spinosa]
	g19552	1.10809535768115	0.0487973367348964		XP_010687863.1 codeine O-demethylase [Beta vulgaris subsp. vulgaris]
	g20436	2.00194719978418	0.02561356809672	Glutathione S-transferase	ANO40005.1 glutathione S-transferase U45 [Populus yatungensis]
	g20922	3.80766786792662	0.0042263473776		XP_052191476.1 uncharacterized protein LOC127800730 [Diospyros lotus]
	g21194	1.43878109485025	0.0391810780336139	Chaperone protein ClpB4, mitochondrial, Chaperone protein ClpB4, HEAT SHOCK PROTEIN 98.7, CASEIN LYTIC PROTEINASE B-M, casein lytic proteinase B4, Clp R domain-containing protein, Putative ClpA/B family, chaperonin ClpB, P-loop containing nucleoside triphosphate hydrolase, Sigma-54 interaction domain, Chaperonin ClpB, Chaperonin ClpA/B, AAA domain-containing protein/Clp_N domain-containing protei…	XP_010665999.1 chaperone protein ClpB4, mitochondrial [Beta vulgaris subsp. vulgaris]
	g21494	4.22483313265359	0.0013227835627175		XP_021846738.1 dirigent protein 23-like [Spinacia oleracea]
	g21874	2.82442685513388	0.0047175148897609	36.4 kDa proline-rich protein-like, Bifunctional inhibitor/plant lipid transfer protein/seed storage helical domain-containing protein, Putative proline-rich protein (Fragment), Hydrophobic seed protein domain-containing protein, Repetitive proline-rich cell wall protein 2, Proline-rich protein 9, ADIPOR-like receptor, Proline-rich protein	MBA0719212.1 hypothetical protein [Gossypium laxum]
	g21998	2.18935191976011	0.0403580519487091	Tryptophan synthase beta chain	GKV38223.1 hypothetical protein SLEP1_g46159 [Shorea leprosula]
	g22410	1.39747329974561	0.0303414366780489	Acyl-[acyl-carrier-protein] hydrolase	XP_010688133.1 palmitoyl-acyl carrier protein thioesterase, chloroplastic isoform X1 [Beta vulgaris subsp. vulgaris]
	g22444	1.8120858858567	0.0035277163251914		XP_021748223.1 BAG family molecular chaperone regulator 6-like [Chenopodium quinoa]
	g22454	5.2350865641667	4.98542866221156e-05	Oxidoreductase/ferric-chelate reductase, Ferric reduction oxidase 2, FAD-binding FR-type domain-containing protein, FAD-binding 8 (Fragment), Putative cytochrome b245, heavy chain	KAI9180361.1 hypothetical protein LWI28_003989 [Acer negundo]
	g22703	1.76937269167229	0.0156255067959161	Signal peptidase complex subunit 3	KAB1214243.1 Signal peptidase complex subunit 3B [Morella rubra]
	g22765	1.79826387192372	0.0034612829505881	Early light-induced protein 1, Chlorophyll A-B binding protein	XP_028120330.1 early light-induced protein 1, chloroplastic-like [Camellia sinensis]
	g22882	2.32078971738959	0.0258117099288177	Glutaredoxin domain-containing protein	XP_021894784.1 monothiol glutaredoxin-S2-like [Carica papaya]
	g23040	2.32086818979152	0.0010226483428787	p-coumarate 3-hydroxylase, Cytochrome P450, family 98, subfamily A, polypeptide 3, REDUCED EPIDERMAL FLUORESCENCE 8, p-coumaroyl ester 3'-hydroxylases, p-coumaroyl shikimate 3'-hydroxylase isoform 2, Putative p-coumarate 3-hydroxylase, Coumarate 3-hydroxylase, Cytochrome P450 monooxygenase CYP98A37, p-coumaroyl shikimate/quinate 3'-hydroxylase 2	AHA14499.1 p-coumarate 3-hydroxylase [Fagopyrum tataricum]
	g23158	2.50808398096273	3.22324268593518e-05	Xyloglucan endotransglucosylase/hydrolase, GH16 domain-containing protein	XP_038691072.1 probable xyloglucan endotransglucosylase/hydrolase protein 6 [Tripterygium wilfordii]
	g23235	1.35957080776215	0.0018440859447197	RING-type E3 ubiquitin transferase	KAB2624710.1 U-box domain-containing protein 19-like [Pyrus ussuriensis x Pyrus communis]
	g23360	1.87653077712679	0.0072814649836671	Transmembrane protein 53, Alpha/beta-Hydrolases superfamily protein, Putative alpha/Beta hydrolase	KAA8531894.1 hypothetical protein F0562_006389 [Nyssa sinensis]
	g24130	1.13029354042431	0.0118442941947604
	g24239	1.68067626882602	0.0415557302160542		XP_021857452.1 WAT1-related protein At5g40240-like [Spinacia oleracea]
	g24663	1.822551129312	0.0117454231821954	Proline-rich protein	XP_021775878.1 proline-rich protein 4-like [Chenopodium quinoa]
	g2530	3.21507143139487	0.0103652806551593	Nitrate transporter 1.5, Proton-dependent oligopeptide transporter family, Solute carrier family 15, Peptide transporter, Major facilitator superfamily (MFS) profile domain-containing protein	XP_027334157.1 protein NRT1/ PTR FAMILY 7.3-like isoform X1 [Abrus precatorius]
	g25625	3.79324297988461	0.0221010229831594	RING-type E3 ubiquitin transferase	KAA8540268.1 hypothetical protein F0562_024169 [Nyssa sinensis]
	g25636	1.78973468399282	2.39347343667545e-05		XP_019244087.1 PREDICTED: clavaminate synthase-like protein At3g21360 [Nicotiana attenuata]
	g27007	1.50675924980569	0.0200956961976933	Hsp70 nucleotide exchange factor like, TOG domain-containing protein, Hsp70-binding protein 1, Armadillo/beta-catenin-like repeat protein	PIN17070.1 Armadillo/beta-catenin-like repeat-containing protein [Handroanthus impetiginosus]
	g27148	4.33169066770394	1.06133080393475e-05		CDP08916.1 unnamed protein product [Coffea canephora]
	g27427	1.05980777920183	0.0327127295810114	PLATZ transcription factor family protein, B box-type domain-containing protein, Zinc-binding protein	KAH9771340.1 platz transcription factor family protein [Citrus sinensis]
	g27751	1.22951221813961	0.011769617458005	noroxomaritidine synthase, Alkane hydroxylase mah1, Cytochrome P450-dependent fatty acid hydroxylase	KAF8411567.1 hypothetical protein HHK36_004122 [Tetracentron sinense]
	g27896	1.46641345648222	0.011769617458005	Glucose-6-phosphate/phosphate translocator 1, chloroplastic, Sugar phosphate transporter domain-containing protein, Glycerol-3-phosphate O-acyltransferase 2, Cell division cycle 2-like, SOLUTE CARRIER FAMILY 35	XP_010665533.1 glucose-6-phosphate/phosphate translocator 2, chloroplastic [Beta vulgaris subsp. vulgaris]
	g28212	6.25150371895403	0.0009948628967052		KAJ7948277.1 Cell wall protein [Quillaja saponaria]
	g28416	1.63570096033631	0.0391810780336139		PSR90136.1 Ribonuclease [Actinidia chinensis var. chinensis]
	g28633	8.02761599613881	0.0244563096626992	Small heat shock protein HSP, SHSP domain-containing protein, Alpha crystallin/Hsp20 domain, Chaperone	KAH9701222.1 17.4 kDa class I heat shock protein [Citrus sinensis]
	g28693	2.29779128055796	0.003293127554742	Laccase	PSR95069.1 Laccase-4 like [Actinidia chinensis var. chinensis]
	g28751	1.9761076129534	0.0200956961976933	DnaJ protein homolog, Seed maturation protein PM37, Putative terminal organelle assembly protein TopJ, Chaperone protein dnaJ, putative, J domain-containing protein	KAJ4724743.1 dnaJ protein-like [Melia azedarach]
	g4169	1.17396423938904	0.0023011948661578	Osmotin 34, Thaumatin-like protein isoform 2, Zeamatin, Thaumatin, Pathogenesis related protein-5, Thaumatin-like protein (Fragment), Stress-induced protein1	XP_010676513.2 protein P21 [Beta vulgaris subsp. vulgaris]
	g4191	3.16451598485379	8.28992155848671e-08	Endoglucanase, Six-hairpin glycosidase superfamily, Glycoside hydrolase family 9 domain-containing protein	KAH7863396.1 hypothetical protein Vadar_016974 [Vaccinium darrowii]
	g4415	5.19701011705671	1.06133080393475e-05	Heat shock factor protein HSF30	XP_019105332.2 heat stress transcription factor A-2c [Beta vulgaris subsp. vulgaris]
	g5801	2.39706745262553	0.0402060812680932	Protein trichome birefringence-like 19	XP_010272016.1 PREDICTED: protein ALTERED XYLOGLUCAN 4-like [Nelumbo nucifera]
	g686	2.05081601767681	0.0072814649836671	Laccase	KAI8002817.1 Laccase-14 [Camellia lanceoleosa]
	g71	1.57463973022949	0.0067735743941697		WDD38929.1 CASP-like protein [Fagopyrum tataricum]
	g7160	3.18355122247831	0.0001837592961698	Cytochrome P450 superfamily	XP_010696005.1 cytochrome P450 736A117 [Beta vulgaris subsp. vulgaris]
	g8015	4.66544317492268	0.0117454231821954		TXG56230.1 hypothetical protein EZV62_017543 [Acer yangbiense]
	g9307	7.0419243496982	0.0250133422430113
shat_nonshat_DEGs_stage3_down	g10513	-1.48661700733643	0.0237888677028451		XP_042976708.1 probable O-methyltransferase 3 [Carya illinoinensis]
	g10860	-1.29672286860082	0.0405816426870291		XP_021691120.1 uncharacterized protein LOC110672613 [Hevea brasiliensis]
	g12538	-1.65845407743767	0.0081051514939483	UDP-glucuronate decarboxylase	XP_021716189.1 UDP-glucuronic acid decarboxylase 5 [Chenopodium quinoa]
	g13433	-1.36576318067421	0.0487139031651825		XP_021847829.1 lysM domain receptor-like kinase 4 isoform X1 [Spinacia oleracea]
	g13586	-1.34041249972845	0.0422221793652731	Macro domain-containing protein, Appr-1-p processing, Hismacro and SEC14 domain-containing protein, O-acetyl-ADP-ribose deacetylase	XP_022874651.1 uncharacterized protein LOC111393374 isoform X2 [Olea europaea var. sylvestris]
	g14775	-1.4798372469825	0.0456293178585805	Flavonoid 3'-monooxygenase, KLUH, cytochrome P450, family 78, subfamily A, polypeptide 5, Ig-like domain-containing protein	XP_021674890.1 cytochrome P450 78A5-like [Hevea brasiliensis]
	g14955	-3.71692281921679	0.0018440859447197	Bet v I/Major latex protein domain-containing protein, Kirola	GER37345.1 polyketide cyclase/dehydrase and lipid transportsuperfamily protein [Striga asiatica]
	g15130	-2.74639973782757	0.0237888677028451	Molybdate transporter 1, SLC26A/SulP transporter domain-containing protein, Sulfate/bicarbonate/oxalate exchanger SAT-1 and related transporters (SLC26 family), TATA-binding protein-associated factor mot1	KAI3468267.1 hypothetical protein Pfo_024930 [Paulownia fortunei]
	g15300	-2.27873325949499	0.0067735743941697		KAJ1424313.1 hypothetical protein SESBI_11759 [Sesbania bispinosa]
	g15422	-2.52789979972278	0.0334934779615351	Agmatine coumaroyltransferase-2-like, Transferase	XP_050231360.1 agmatine coumaroyltransferase-2-like [Mercurialis annua]
	g15529	-1.8890769494896	0.0307083064289088	Cysteine-rich receptor-like protein kinase 10	XP_021726272.1 putative receptor-like protein kinase At4g00960 [Chenopodium quinoa]
	g15732	-7.63132018906569	0.005045306796983
	g15830	-1.83891802249465	0.032570315511789	Protein NUCLEAR FUSION DEFECTIVE 4-like, Nodulin-like domain-containing protein, Major facilitator superfamily domain, general substrate transporter, Inner membrane yhjX	KMT01419.1 hypothetical protein BVRB_9g214280 [Beta vulgaris subsp. vulgaris]
	g15885	-1.81352394256358	0.0011645735960825	Mitochondrial import inner membrane translocase subunit TIM23	KAG5523554.1 hypothetical protein RHGRI_035384 [Rhododendron griersonianum]
	g15957	-1.00933460454879	0.027143138512049	S-adenosylmethionine synthase	XP_008223483.1 PREDICTED: S-adenosylmethionine synthase 5 [Prunus mume]
	g16005	-1.46385362670061	0.0185309510605909		XP_050254684.1 receptor-like protein EIX1 isoform X4 [Quercus robur]
	g16065	-1.76254396157555	0.0221010229831594	Class II KNOX homeobox transcription factor, HD domain class transcription factor, Homeobox domain-containing protein	XP_011072032.1 homeobox protein HD1 [Sesamum indicum]
	g16089	-1.62428201908373	0.0006574635209882	Nitrate transporter 1.5, Proton-dependent oligopeptide transport family protein, Solute carrier family 15, Peptide transporter, Major facilitator superfamily (MFS) profile domain-containing protein	XP_010275292.1 PREDICTED: protein NRT1/ PTR FAMILY 7.3-like [Nelumbo nucifera]
	g16197	-1.70169287094028	0.0059559348494624	Beta-D-xylosidase 7, Fibronectin type III-like domain-containing protein, Glycoside hydrolase family 3 C-terminal domain superfamily, Putative glycosidase	KMT19904.1 hypothetical protein BVRB_1g009530 [Beta vulgaris subsp. vulgaris]
	g16384	-5.13366203040267	1.19637169027939e-05	noroxomaritidine synthase, Alkane hydroxylase MAH1	KAF8411566.1 hypothetical protein HHK36_004121 [Tetracentron sinense]
	g16385	-7.33100526602657	0.0402060812680932	Alkane hydroxylase MAH1	KAF8411566.1 hypothetical protein HHK36_004121 [Tetracentron sinense]
	g16532	-1.49608833262604	0.0240976475844913	Bacterial Ig-like domain-containing protein, Pre-neck appendage protein, Guanine nucleotide-binding protein, beta subunit, Transcription factor MYB39, Glutaredoxin 3, Transmembrane protein	XP_048500057.1 uncharacterized protein LOC104894296 isoform X1 [Beta vulgaris subsp. vulgaris]
	g16618	-1.1992337583602	0.0090108287550349	Nitrate and chloride transporter, Nodulin-like domain-containing protein, Protein NUCLEAR FUSION DEFECTIVE 4	XP_021731786.1 protein NUCLEAR FUSION DEFECTIVE 4-like isoform X2 [Chenopodium quinoa]
	g16960	-1.66798664892408	0.0417788057596521	Ribosome assembly factor mrt4	XP_017244498.1 PREDICTED: mRNA turnover protein 4 homolog [Daucus carota subsp. sativus]
	g17082	-1.69675920083251	0.003293127554742	GATA transcription factor, GATA-type domain-containing protein	XP_030488344.1 GATA transcription factor 8 [Cannabis sativa]
	g18566	-6.78804222806585	0.0110979496524258		AFN57631.1 sesquiterpene synthase, partial [Persicaria minor]
	g18833	-1.86142694832848	0.0403109689388797	Laccase	KAH7835563.1 hypothetical protein Vadar_027366 [Vaccinium darrowii]
	g19089	-2.62698577482419	0.0001082558026783	Berberine bridge enzyme-like 18, Flavin-dependent oxidoreductase FOX5-like, Cannabidiolic acid synthase-like 2, Tetrahydrocannabinolic acid synthase, FAD-binding PCMH-type domain-containing protein, Tetrahydroberberine oxidase, CO dehydrogenase flavoprotein-like, Reticuline oxidase-like protein (Fragment), FAD linked oxidase	KNA22661.1 hypothetical protein SOVF_031390 [Spinacia oleracea]
	g19156	-1.27801614384095	0.0317066478820126	Auxin-responsive protein	XP_027342045.1 auxin-responsive protein IAA26 isoform X2 [Abrus precatorius]
	g19211	-1.64917071610735	0.0009948628967052	Caffeoyl shikimate esterase, Caffeoylshikimate esterase, Serine aminopeptidase S33 domain-containing protein, Monoacylglycerol acyltransferase, Esterase/lipase/thioesterase family protein, Acylglycerol lipase, Monoglyceride lipase, Lysophospholipase	XP_034696088.1 caffeoylshikimate esterase [Vitis riparia]
	g19833	-2.05012333288781	0.0070307298798845	Hexosyltransferase, Probable galacturonosyltransferase 12	XP_028124607.1 probable galacturonosyltransferase 12 [Camellia sinensis]
	g19991	-3.30696882936848	1.83813491828601e-17		KAE8718886.1 putative Cysteine-rich RLK 34 [Hibiscus syriacus]
	g20262	-1.49168078951591	0.0351266409835672	Fructose-bisphosphate aldolase	XP_010683784.1 fructose-bisphosphate aldolase 3, chloroplastic [Beta vulgaris subsp. vulgaris]
	g20423	-2.57843841140452	1.85581808487601e-05	GDSL esterase/lipase, Zeta-carotene desaturase, Triacylglycerol lipase, SGNH hydrolase-type esterase domain-containing protein	BAW35431.1 GDSL lipase [Nepenthes alata]
	g20626	-1.28406230790294	0.0009948628967052	Bet v I/Major latex protein domain-containing protein	KAF8390368.1 hypothetical protein HHK36_024893 [Tetracentron sinense]
	g208	-1.92325851012501	0.0068423408014412	Sucrose synthase	XP_021756725.1 sucrose synthase [Chenopodium quinoa]
	g20960	-1.04399763956414	0.0329251497922613	Glutamine synthetase	XP_021757390.1 glutamine synthetase cytosolic isozyme [Chenopodium quinoa]
	g21092	-1.84455617424834	0.0092432754509761	Trichome birefringence-like N-terminal domain-containing protein	KAH7548293.1 hypothetical protein JRO89_XS14G0097100 [Xanthoceras sorbifolium]
	g21423	-1.4778133354803	0.0010596763674517	Chloroplast envelope quinone oxidoreductase homolog, Quinone-oxidoreductase homolog, chloroplastic, Ripening regulated protein-like, Enoyl reductase (ER) domain-containing protein, Quinone oxidoreductase, putative, Alcohol dehydrogenase superfamily, zinc-type	XP_021864352.1 quinone-oxidoreductase homolog, chloroplastic [Spinacia oleracea]
	g21531	-3.18755979637743	9.73841450559557e-18	Dirigent protein (Fragment)	OMO79664.1 Plant disease resistance response protein [Corchorus capsularis]
	g21609	-1.15797053310635	0.0035277163251914	Malic enzyme	XP_002309534.1 NADP-dependent malic enzyme isoform X2 [Populus trichocarpa]
	g21630	-2.63472418994265	0.0307083064289088		OVA08431.1 Late embryogenesis abundant protein [Macleaya cordata]
	g22066	-2.42748203475591	0.0093846982688362	Ankyrin repeat domain-containing protein 30A, RAB6-interacting golgin, Transcriptional activator (DUF662)	KAH7512120.1 hypothetical protein FEM48_Zijuj12G0056900 [Ziziphus jujuba var. spinosa]
	g22564	-1.87031986433536	0.0417788057596521	Glycosyltransferase	KAH7850587.1 hypothetical protein Vadar_000240 [Vaccinium darrowii]
	g22627	-1.58628079687783	0.004733775676061	Serine/threonine-protein phosphatase	CAN71489.1 hypothetical protein VITISV_005340 [Vitis vinifera]
	g22848	-1.31035525154141	0.0225491531433953	Glutamyl-tRNA(Gln) amidotransferase subunit B, chloroplastic/mitochondrial	XP_021762275.1 glutamyl-tRNA(Gln) amidotransferase subunit B, chloroplastic/mitochondrial-like [Chenopodium quinoa]
	g23039	-1.7808359055666	0.0415557302160542	p-coumarate 3-hydroxylase, p-coumaroyl shikimate 3'-hydroxylase, p-coumaroyl shikimate/quinate 3'-hydroxylase 2, p-coumaroyl ester 3'-hydroxylase, Putative p-coumarate 3-hydroxylase, Cytochrome P450 superfamily protein (Fragment), Cytochrome P450 monooxygenase CYP98A37, p-coumarate 3-hydroxylase 3, Coumaroyl 3-hydroxylase, FLAVONOID 3'-MONOOXYGENASE-RELATED, Coumarate 3-hyroxylase	AHA14499.1 p-coumarate 3-hydroxylase [Fagopyrum tataricum]
	g23596	-1.34116093829571	0.0334934779615351	Peroxidase	XP_038996879.1 peroxidase 51-like [Hibiscus syriacus]
	g23979	-1.05147553167026	0.0240976475844913	60S ribosomal protein L23, Large subunit ribosomal protein L23e	XP_021722194.1 60S ribosomal protein L23 [Chenopodium quinoa]
	g24244	-1.41841296838593	0.0179005080654129		KAG7537159.1 Ribonuclease H domain [Arabidopsis suecica]
	g24432	-8.00871681016417	0.0070307298798845		MBA0555066.1 hypothetical protein [Gossypium lobatum]
	g25117	-2.31002885987566	0.0005035038056704	MalT-like TPR region domain-containing protein, Kinesin light chain, N-terminal acetyltransferase A, auxiliary subunit, Tetratricopeptide TPR-1, Nephrocystin-3	XP_021744081.1 protein KINESIN LIGHT CHAIN-RELATED 2-like [Chenopodium quinoa]
	g25385	-4.97324409205852	0.0114862876062602	Peroxygenase, Caleosin, Calcium ion binding protein, putative, Ca+2-binding EF hand protein, EF-hand domain-containing protein	XP_010670948.2 peroxygenase [Beta vulgaris subsp. vulgaris]
	g25898	-1.87162694994546	0.000408147366525	Receptor-like serine/threonine-protein kinase, G-type lectin S-receptor-like serine/threonine-protein kinase LECRK3	XP_021278418.1 G-type lectin S-receptor-like serine/threonine-protein kinase LECRK2 [Herrania umbratica]
	g26008	-3.08159654823943	5.68415478525058e-06		ABH09493.1 RD22-like protein [Knorringia sibirica]
	g26009	-1.00658643607879	0.0225491531433953		ABH09493.1 RD22-like protein [Knorringia sibirica]
	g26878	-1.76079686285422	0.0365754732539529	Laccase	KAJ4704491.1 Laccase [Melia azedarach]
	g26940	-1.65937344783439	0.0067735743941697	Trichome birefringence-like N-terminal domain-containing protein, PC-Esterase domain-containing protein/PMR5N domain-containing protein, PMR5 N-terminal domain, CAS1 domain-containing 1	KAE8099184.1 hypothetical protein FH972_017187 [Carpinus fangiana]
	g28256	-1.46081253415778	0.0307083064289088	protein-serine/threonine phosphatase	KAF8409215.1 hypothetical protein HHK36_005289 [Tetracentron sinense]
	g28757	-1.76589661507557	0.0012944522486416	Aluminum-activated malate transporter	KAF3439469.1 hypothetical protein FNV43_RR17747 [Rhamnella rubrinervis]
	g28969	-2.32042826691457	0.0023011948661578	Carbonic anhydrase	XP_010696305.2 alpha carbonic anhydrase 7 [Beta vulgaris subsp. vulgaris]
	g29043	-1.1006047441087	0.0120476493711556	DUF538 domain-containing protein	XP_021734487.1 uncharacterized protein LOC110701196 [Chenopodium quinoa]
	g29114	-3.68184359990995	0.0009249775913096	CMP/dCMP-type deaminase domain-containing protein	PON73899.1 Cytidine deaminase, homodimeric [Parasponia andersonii]
	g29130	-6.89714633965067	4.5202646984142e-11	glutathione transferase	BBE15856.1 glutathione S-transferase [Fagopyrum esculentum subsp. esculentum]
	g29339	-1.88767517334044	0.005045306796983	Cellulose synthase	XP_017649363.1 cellulose synthase A catalytic subunit 8 [UDP-forming]-like [Gossypium arboreum]
	g2954	-1.81588747271729	0.0120612113052426		XP_021851330.1 defensin-like protein AX1 [Spinacia oleracea]
	g3075	-1.92099593860711	0.0162084330397871		KAH7841116.1 hypothetical protein Vadar_025750 [Vaccinium darrowii]
	g3201	-3.0280273132122	0.0033191613389264		KMT07595.1 hypothetical protein BVRB_6g147270 [Beta vulgaris subsp. vulgaris]
	g3359	-1.5926042687212	0.0001837592961698	UDP-glucose 6-dehydrogenase	XP_038997852.1 UDP-glucose 6-dehydrogenase 2 [Hibiscus syriacus]
	g361	-1.45218503037599	0.011769617458005	PMR5 domain, PC-Esterase, Protein ESKIMO 1 Protein trichome birefringence-like 29, Xylan O-acetyltransferase 1, Trichome birefringence-like N-terminal domain-containing protein, PC-Esterase	XP_030540336.1 xylan O-acetyltransferase 1 [Rhodamnia argentea]
	g4085	-1.19049445793939	0.0240976475844913	Phosphoribulokinase, Phosphoribulokinase, chloroplastic	XP_004512451.1 phosphoribulokinase, chloroplastic [Cicer arietinum]
	g4368	-2.88195019366982	0.004733775676061	Ethylene-responsive transcription factor 1B, Ethylene response factor 1, AP2/ERF domain-containing protein, Putative DNA-binding domain-containing protein	XP_031096511.1 ethylene-response factor C3-like [Ipomoea triloba]
	g4619	-1.62301705361451	0.0147091220815313	Cellulose synthase	KAJ0112268.1 hypothetical protein Patl1_01716 [Pistacia atlantica]
	g4784	-7.36605651282335	0.0129636579206428
	g4854	-1.85357898921338	0.0001469204467514	Dirigent protein 19	XP_006445858.1 dirigent protein 22 [Citrus clementina]
	g4873	-5.24210724006492	0.0027095775739042		CAI0466078.1 unnamed protein product [Linum tenue]
	g5250	-1.40648221363638	0.0225526040982204	Glycosyltransferase, UDP-glycosyltransferase 86A1, UDP-glycosyltransferase 86A2, UDP-glucoronosyl/UDP-glucosyl transferase family protein, UDP-glycosyltransferase 1	QOI79393.1 glycosyltransferase [Rheum officinale]
	g5478	-2.41696922669418	0.0030301576066055		KAG6789734.1 hypothetical protein POTOM_005858 [Populus tomentosa]
	g556	-2.54366874332093	0.001293712532877		KAI8534564.1 hypothetical protein RHMOL_Rhmol10G0099900 [Rhododendron molle]
	g5758	-1.3000875351071	0.0156255067959161	Hexosyltransferase	XP_021845384.1 probable galacturonosyltransferase-like 1 [Spinacia oleracea]
	g5926	-1.2806890785481	0.0221010229831594	LOB domain-containing protein	KAF3446563.1 hypothetical protein FNV43_RR11743 [Rhamnella rubrinervis]
	g6097	-1.56739891299032	0.0141133014476745	Pathogenesis-related protein class I (Fragment), Pathogenesis-related protein 1, Basic form of pathogenesis-related protein 1, Pathogenesis-related protein 1B, Pathogenesis-related protein 1C, Tobacco PR-1a pathogenesis-related protein 1a, Pathogenesis-related protein 1-like, CAP (Cysteine-rich secretory proteins, Antigen 5, and Pathogenesis-related 1 protein) superfamily protein, SCP domain-cont…	WDS83918.1 pathogenesis-related protein 1 [Musa acuminata]
	g6851	-1.97390244252675	0.0011645735960825		CDP07632.1 unnamed protein product [Coffea canephora]
	g7196	-1.24977953356868	0.011929839584337	Omega-hydroxypalmitate O-feruloyl transferase, Taxadien-5-alpha-ol O-acetyltransferase, putative, Omega-hydroxypalmitate O-feruloyl transferase-like protein, HXXXD-type acyl-transferase family protein, TRICHOTHECENE 3-O-ACETYLTRANSFERASE	XP_024169329.1 omega-hydroxypalmitate O-feruloyl transferase [Rosa chinensis]
	g7448	-1.29323329153785	0.0358117677663496	AAA+ ATPase domain-containing protein, BCS1 AAA-TYPE ATPASE	XP_048494219.1 AAA-ATPase At3g28580 [Beta vulgaris subsp. vulgaris]
	g7984	-1.61019401947713	0.0415557302160542	Protein DETOXIFICATION	XP_021672879.1 protein DETOXIFICATION 48-like [Hevea brasiliensis]
	g8282	-3.12896858102377	0.0129636579206428		XP_047320349.1 abscisic stress-ripening protein 3-like [Impatiens glandulifera]
	g8475	-4.69883851394762	1.0343779190743102e-09		WP_263521343.1 serine protease inhibitor [Paucibacter sp. DJ4R-1]
	g8680	-2.26549520048519	0.0293116157258884	Aspartic proteinase, Peptidase A1 domain-containing protein	KAH7571254.1 hypothetical protein JRO89_XS04G0009800 [Xanthoceras sorbifolium]
	g8738	-7.92838861335944	0.0043881013629913
	g917	-1.29691666353686	0.0050031474558675	UDP-glucose 6-dehydrogenase	XP_021718411.1 UDP-glucose 6-dehydrogenase 4-like [Chenopodium quinoa]

## Sheet: S8_shat_nonshat_DEGs_stage4
	shat_vs_nonshat_stage4
	gene_id	log2FoldChange	padj	annotation	blast_hit
shat_vs_nonshat_up_stage4	g10646	1.35979696312134	0.0160968260182593	Cytochrome b561 domain-containing protein, Di-heme cytochrome, transmembrane	CAA3020381.1 Di-heme cytochrome, transmembrane [Olea europaea subsp. europaea]
	g11052	7.71957419010423	0.0117948286363596
	g12975	4.36548783459203	0.0446379234580553		THG12943.1 hypothetical protein TEA_014566 [Camellia sinensis var. sinensis]
	g13132	5.529556882979	9.08161278632179e-06	Purple acid phosphatase	KAF8013517.1 hypothetical protein BT93_I1379 [Corymbia citriodora subsp. variegata]
	g13309	7.85807021692695	0.0037845339331371	3-ketoacyl-CoA synthase	KAI4295521.1 hypothetical protein L6164_035561 [Bauhinia variegata]
	g13340	5.24260319672994	2.22949667326045e-05	Bifunctional inhibitor/plant lipid transfer protein/seed storage helical domain-containing protein	KAI4318362.1 hypothetical protein MLD38_032078 [Melastoma candidum]
	g13354	3.2618928187884	0.0001706797323695	Non-symbiotic hemoglobin 1, Globin family profile domain-containing protein, Hemoglobin-2 isoform X3	XP_021640997.1 non-symbiotic hemoglobin 1-like isoform X1 [Hevea brasiliensis]
	g13376	1.54812476955836	0.0068505055098961	peptidylprolyl isomerase, Peptidyl-prolyl cis-trans isomerase CYP40, PPIase cyclophilin-type domain-containing protein, Dienelactone hydrolase family	XP_052193013.1 peptidyl-prolyl cis-trans isomerase CYP40 isoform X1 [Diospyros lotus]
	g13495	1.04938250886656	0.0230966283517034	Annexin	XP_012091103.1 annexin D2 isoform X2 [Jatropha curcas]
	g13841	5.35298591828362	7.83335429626679e-06	Gamma aminobutyrate transaminase 1, mitochondrial, POLLEN-PISTIL INTERACTION 2 family protein, Aminotransferase class-III, pyridoxal phosphate-dependent transferase, major, Aminotransferase y4uB, Alanine-glyoxylate aminotransferase AGT2, Putrescine aminotransferase	XP_021843601.1 gamma aminobutyrate transaminase 3, chloroplastic-like [Spinacia oleracea]
	g14294	1.4039031334412	0.0024084491796582
	g14321	4.78286016338487	0.0089131210059164	Bax inhibitor 1-related, LIFEGUARD 4, Bax1-I domain-containing protein, Glutamate binding protein	KAJ4727419.1 BI1-like protein [Melia azedarach]
	g14322	4.66200478202358	0.0106334542011889	Heat stress transcription factor A-2c, Heat shock factor A2c, HSF transcription factor (Fragment), HSF-type DNA-binding domain-containing protein, Heat shock factor A6e (Fragment), HSFA type transcriptional factor	XP_021770292.1 heat stress transcription factor A-2c-like [Chenopodium quinoa]
	g14608	2.81393111037733	8.55373539557791e-09	Geraniol 8-hydroxylase, Cytochrome P450, family 76, subfamily C, polypeptide 4 (Fragment), Ferruginol synthase-like, CYTOCHROME P450 FAMILY MONOOXYGENASE, Cytochrome P450, E-class, group I, Monoterpene	QNN89146.1 cytochrome P450 [Achyranthes bidentata]
	g14609	6.27434329285328	0.0024846050893893	Geraniol 8-hydroxylase, Cytochrome P450, family 76, subfamily C, polypeptide 4 (Fragment), Ferruginol synthase-like, Cytochrome P450, E-class, group I, CYTOCHROME P450 FAMILY MONOOXYGENASE, Monoterpene	QNN89146.1 cytochrome P450 [Achyranthes bidentata]
	g15488	4.07099493831777	0.0110682530352915	Protein HEAT-STRESS-ASSOCIATED 32, Phosphosulfolactate synthase, (2R)-phospho-3-sulfolactate synthase, ComA, Protein HEAT-STRESS-ASSOCIATED 32-like, Aldolase-type TIM barrel family protein, Furin	KAG8385686.1 hypothetical protein BUALT_Bualt03G0070900 [Buddleja alternifolia]
	g16200	3.11983919237641	0.0273824318381093		MBA0782457.1 hypothetical protein [Gossypium trilobum]
	g16545	3.07242815714821	0.0002199178240464	glutathione transferase	ACC86120.1 glutathione S-transferase [Knorringia sibirica]
	g19165	1.40305549738672	0.0254975324341298	Bet v I/Major latex protein domain-containing protein	XP_010648484.1 PREDICTED: lachrymatory-factor synthase [Vitis vinifera]
	g19854	2.95633049075277	0.0231115715913601		XP_021855805.1 mechanosensitive ion channel protein 10-like [Spinacia oleracea]
	g22765	1.4929107268753	0.0005167495159206	Early light-induced protein 1, Chlorophyll A-B binding protein	XP_028120330.1 early light-induced protein 1, chloroplastic-like [Camellia sinensis]
	g22828	1.09618242387659	0.009882977797214	60 kDa HEAT SHOCK PROTEIN MITOCHONDRIAL, Chaperonin CPN60-2, mitochondrial	XP_038722396.1 chaperonin CPN60-2, mitochondrial [Tripterygium wilfordii]
	g26100	1.7001524227049	0.0421301099064566	Calcyclin-binding protein	XP_021859034.1 calcyclin-binding protein-like [Spinacia oleracea]
	g2635	22.525763130568	0.0019728276278164	22.0 kDa class IV heat shock protein-like, SHSP domain-containing protein	KAI5311595.1 hypothetical protein L3X38_040768 [Prunus dulcis]
	g27008	2.96455110885374	4.25662409020768e-08	Thaumatin family, Thaumatin-like protein (Fragment), Thaumatin-like protein 1	XP_007140504.1 hypothetical protein PHAVU_008G118200g [Phaseolus vulgaris]
	g27148	7.10083204137901	3.03746229303069e-06		CDP08916.1 unnamed protein product [Coffea canephora]
	g2850	2.94029171682229	0.0007075404120112	UDP-glycosyltransferase 79B6, Glycosyltransferase	KAH7860809.1 hypothetical protein Vadar_018303 [Vaccinium darrowii]
	g28693	3.30514694666868	7.31009464487658e-05	Laccase	PSR95069.1 Laccase-4 like [Actinidia chinensis var. chinensis]
	g28814	4.95252644662669	0.0024084491796582		PSS34360.1 Pectinesterase inhibitor domain protein [Actinidia chinensis var. chinensis]
	g29407	2.1359897489404	0.0106036433246658	Chlorophyll a-b binding protein, chloroplastic	KAF8391110.1 hypothetical protein HHK36_023411 [Tetracentron sinense]
	g3753	2.11199514756374	0.0269424667122594	JmjC domain-containing protein, Lysine-specific demethylase, 2-oxoglutarate (2OG) and Fe(II)-dependent oxygenase superfamily protein isoform 1, Transcription factor	XP_021718898.1 lysine-specific demethylase JMJ30-like [Chenopodium quinoa]
	g5173	2.04284563492828	0.0100514127602754	Cytokinin riboside 5'-monophosphate phosphoribohydrolase	KAF8042611.1 hypothetical protein BT93_A1061 [Corymbia citriodora subsp. variegata]
	g525	3.52364701863894	0.0097427913935545	Hikeshi-like C-terminal domain-containing protein, Ribulose-phosphate 3-epimerase	KAI3462204.1 hypothetical protein Pfo_018867 [Paulownia fortunei]
	g7720	1.29326426099964	0.0089131210059164	L-ascorbate peroxidase	XP_031268368.1 L-ascorbate peroxidase 2, cytosolic [Pistacia vera]
	g8792	7.36677805371553	0.0179201361834264
	g8961	1.90281225516452	0.0079433667464072	Acyl-protein thioesterase 2, Acyl-protein like, Phospholipase/carboxylesterase/thioesterase domain-containing protein, ALPHA/BETA-HYDROLASES SUPERFAMILY PROTEIN, Putative carboxylesterase, Lysophospholipase II	KAI7994392.1 Acyl-protein thioesterase 2 [Camellia lanceoleosa]
shat_vs_nonshat_down_stage4	g10421	-2.83712364283506	0.0001383799905862	Isocitrate lyase	XP_024029969.1 isocitrate lyase [Morus notabilis]
	g10696	-3.06066428755949	0.0148980949048177	Detected protein of confused Function	XP_028127662.1 flavonoid 3',5'-hydroxylase-like [Camellia sinensis]
	g10706	-2.40640059749156	0.0203399224078447		XP_019165801.1 PREDICTED: germin-like protein subfamily 1 member 13 [Ipomoea nil]
	g10749	-2.01635788567671	6.48159783897586e-08	Vacuolar cation/proton exchanger	XP_048320465.1 vacuolar cation/proton exchanger 3 [Ziziphus jujuba var. spinosa]
	g11236	-1.69807091997103	0.0203749861824954	ABC transporter B family member 9, p-glycoprotein 9, Multidrug resistance protein 1, 2, putative, ABC transporter type 1 transmembrane domain	XP_010667802.1 ABC transporter B family member 9 isoform X1 [Beta vulgaris subsp. vulgaris]
	g12044	-1.54318785242661	0.0179446551592999	UDP-glucose 4-epimerase GEPI48, UDP-glucose 4-epimerase	KAI4326817.1 hypothetical protein L6164_019347 [Bauhinia variegata]
	g12357	-1.44836309758539	0.0042537215844518	chitinase, Endochitinase B, Chitin-binding type-1 domain-containing protein	WP_263521203.1 chitinase [Paucibacter sp. DJ4R-1]
	g12626	-1.17423425260463	0.0101201894970755
	g1263	-1.16194909745356	0.0003271913329165	Laccase	XP_035539068.1 laccase-22-like [Juglans regia]
	g12875	-1.90370022847547	0.0273824318381093	Cysteine protease, Cysteine proteinase, Cathepsin propeptide inhibitor domain-containing protein (Fragment), Peptidase C1A papain C-terminal domain-containing protein (Fragment)	XP_021717772.1 cysteine protease XCP2-like [Chenopodium quinoa]
	g13431	-1.71102829409682	0.0422907863636165	Putative wall-associated receptor kinase-like protein 16, Wall-associated receptor kinase 2	XP_021734429.1 wall-associated receptor kinase-like 1 [Chenopodium quinoa]
	g13781	-1.28576149460636	0.0224153907868571	Putative 1-phosphatidylinositol-3-phosphate 5-kinase FAB1D, 1-phosphatidylinositol-3-phosphate 5-kinase	KAH9625938.1 hypothetical protein KSS87_020358 [Heliosperma pusillum]
	g13805	-4.55270077373356	0.0446379234580553		XP_021843338.1 methylcrotonoyl-CoA carboxylase subunit alpha, mitochondrial [Spinacia oleracea]
	g13994	-3.52601334292354	0.0051669075248866	Glycosyltransferase	QAV53752.1 UGT74like1 [Fagopyrum tataricum]
	g14311	-1.84028094590883	0.0364188626684979		XP_021776282.1 protein NLP2-like [Chenopodium quinoa]
	g14551	-2.55030602580338	0.0254975324341298	P-type Cu(+) transporter, HMA domain-containing protein	XP_043715431.1 probable copper-transporting ATPase HMA5 [Telopea speciosissima]
	g1521	-1.07839343800912	0.0106334542011889	Probable aspartic proteinase GIP2, Peptidase A1 domain-containing protein, Eukaryotic aspartyl protease family protein	XP_031407567.1 probable aspartic proteinase GIP2 [Punica granatum]
	g16197	-1.21411734630214	0.009882977797214	Beta-D-xylosidase 7, Fibronectin type III-like domain-containing protein, Glycoside hydrolase family 3 C-terminal domain superfamily, Putative glycosidase	KMT19904.1 hypothetical protein BVRB_1g009530 [Beta vulgaris subsp. vulgaris]
	g16384	-6.09808162679932	6.31549880273741e-10	noroxomaritidine synthase, Alkane hydroxylase MAH1	KAF8411566.1 hypothetical protein HHK36_004121 [Tetracentron sinense]
	g16532	-1.14257111281387	0.0201097475294617	Bacterial Ig-like domain-containing protein, Pre-neck appendage protein, Guanine nucleotide-binding protein, beta subunit, Transcription factor MYB39, Glutaredoxin 3, Transmembrane protein	XP_048500057.1 uncharacterized protein LOC104894296 isoform X1 [Beta vulgaris subsp. vulgaris]
	g18342	-1.20722315668155	0.0005167495159206	Clu domain-containing protein, Clustered mitochondria protein, Putative tetratricopeptide-like helical domain, winged helix-turn-helix DNA-binding protein, Tetratricopeptide repeat protein	XP_021748284.1 protein TSS-like [Chenopodium quinoa]
	g18752	-1.7453247487082	0.0354560687462272	Cyclic nucleotide-binding domain-containing protein	XP_010674211.1 cyclic nucleotide-gated ion channel 2 [Beta vulgaris subsp. vulgaris]
	g18755	-3.01388180374031	0.0007075404120112
	g18765	-3.43165093533276	0.045605692976809		KAH9696462.1 kinesin-like protein KIN-7D [Citrus sinensis]
	g18833	-2.4871260307124	0.0005167495159206	Laccase	KAH7835563.1 hypothetical protein Vadar_027366 [Vaccinium darrowii]
	g19681	-1.35976008682154	0.0009243590226381	Multidrug resistance protein, ABC transporter B family member 15-like, P-loop containing nucleoside triphosphate hydrolase, p-glycoprotein 18	PON76023.1 ABC transporter [Trema orientale]
	g20294	-1.09949280856504	0.0110682530352915	PROTEIN CHUP1 CHLOROPLASTIC, Variant 2, Hydroxyproline-rich glycoprotein family protein	XP_034690054.1 protein CHUP1, chloroplastic [Vitis riparia]
	g21962	-1.27673786434223	0.0446379234580553	WRKY domain-containing protein, Transcription factor WRKY6, Transcription factor WRKY89, Transcription factor OsWRKY99, WRKY55 transcription factor, (wild Malaysian banana) hypothetical protein (Fragment)	QCV57289.1 WRKY transcription factor [Fagopyrum tataricum]
	g22301	-2.06088003382018	0.0058560834025798		KNA11135.1 hypothetical protein SOVF_137620 [Spinacia oleracea]
	g23433	-2.72477769875167	5.74001212209669e-08	36.4 kDa proline-rich protein, Hydrophobic seed protein domain-containing protein, Cuscuta reflexa proline-rich protein	AXY96802.1 proline rich protein 2, partial [Abelmoschus esculentus]
	g24503	-1.3775317376741	3.24294002097559e-05	Putative EamA domain-containing protein	KAA8546396.1 hypothetical protein F0562_002865 [Nyssa sinensis]
	g26025	-7.02042117944703	0.0446379234580553	Legumain prodomain domain-containing protein, Vacuolar-processing enzyme, Peptidase C13 legumain, Asparaginyl endopeptidase, Putative preprolegumain, Vacuolar-processing enzyme beta-isozyme isoform X1, BETAVPE	PSS11505.1 Vacuolar-processing enzyme like [Actinidia chinensis var. chinensis]
	g26171	-1.49336426760935	0.004696407024672	Isocitrate lyase	WP_263521073.1 isocitrate lyase [Paucibacter sp. DJ4R-1]
	g27638	-6.22712221179558	9.43243032902984e-06		XP_042982948.1 cocosin 1-like [Carya illinoinensis]
	g27865	-2.86293317178819	0.0006177638538372	Linalool synthase	ADD81295.1 linalool synthase [Actinidia polygama]
	g27871	-2.85134881009086	0.045605692976809		KAA8515446.1 hypothetical protein F0562_018943 [Nyssa sinensis]
	g28431	-2.08783200505644	0.0224153907868571	Peptidyl-prolyl cis-trans isomerase	KAH6775061.1 rotamase CYP 3 [Perilla frutescens var. hirtella]
	g3075	-1.3820350688096	0.0313470616350103		KAH7841116.1 hypothetical protein Vadar_025750 [Vaccinium darrowii]
	g3775	-1.3044897037846	0.0303538551365246	Fungal lipase-like domain-containing protein, Putative carboxylic ester hydrolase, Phospholipase A1-Igamma3, chloroplastic, Alpha/beta-Hydrolases superfamily protein	KMT14534.1 hypothetical protein BVRB_4g073040 [Beta vulgaris subsp. vulgaris]
	g5649	-2.18656798257953	0.0110682530352915	Protein disulfide-isomerase	XP_030545206.1 protein disulfide-isomerase-like [Rhodamnia argentea]
	g7160	-5.29082306451285	0.009882977797214	Cytochrome P450 superfamily	XP_010696005.1 cytochrome P450 736A117 [Beta vulgaris subsp. vulgaris]
	g798	-1.38135246425172	0.0019728276278164	Glutathione S-transferase	PSS16048.1 Glutathione S-transferase [Actinidia chinensis var. chinensis]
	g8527	-1.50583197079198	0.0354560687462272	Armadillo-type fold protein, Armadillo repeat-containing domain-containing protein, ARM repeat superfamily protein	KAH7573683.1 hypothetical protein JRO89_XS03G0191200 [Xanthoceras sorbifolium]
	g8680	-2.10482906820254	0.0103587600251388	Aspartic proteinase, Peptidase A1 domain-containing protein	KAH7571254.1 hypothetical protein JRO89_XS04G0009800 [Xanthoceras sorbifolium]
	g9467	-1.21662144698081	0.0110682530352915	Sucrose transporter, Sucrose-proton symporter, Solute carrier family 45, member 1/2/4, Major facilitator superfamily (MFS) profile domain-containing protein	XP_021760461.1 sucrose transport protein-like isoform X2 [Chenopodium quinoa]

## Sheet: S9_shat_spec_DEGs_stage2_1 
	unique_for_shat_stage1_stage2
	gene_id	log2FoldChange	padj	annotation	blast_hit
unique_for_shat_stage1_stage2_Up	g10012	1.41557885888928	0.0284365996025963	Pleiotropic drug resistance protein 1-like, DOMON domain-containing protein, DUF4220 domain-containing protein (Fragment), PII, uridylyltransferase (DUF2921)	RVW28715.1 hypothetical protein CK203_083268 [Vitis vinifera]
	g10103	1.33904890253893	6.94948013462593e-05	Serine/threonine-protein kinase TOR	XP_010691532.2 serine/threonine-protein kinase TOR [Beta vulgaris subsp. vulgaris]
	g10113	1.00465357431175	0.0069111788872428	Proline-rich receptor-like protein kinase PERK9, non-specific serine/threonine protein kinase	XP_010267001.1 PREDICTED: inactive protein kinase SELMODRAFT_444075-like [Nelumbo nucifera]
	g10119	1.00982903623644	0.0095684430006407	Vacuolar cation/proton exchanger	XP_034695878.1 vacuolar cation/proton exchanger 2-like [Vitis riparia]
	g10172	1.65259412146756	0.000181353471762	1,3-beta-glucan synthase, Callose synthase 8	PSS05913.1 Callose synthase 8 [Actinidia chinensis var. chinensis]
	g10211	1.25239674773871	0.0006916018972855		KAF3440050.1 hypothetical protein FNV43_RR18328 [Rhamnella rubrinervis]
	g10213	1.09697724176502	0.001704531484774	CCR4-Not complex component Not1 C-terminal domain-containing protein, CCR4-NOT transcription complex subunit 1	XP_021756365.1 CCR4-NOT transcription complex subunit 1-like isoform X4 [Chenopodium quinoa]
	g10236	1.06932809458493	0.000199495377732	Brefeldin A-inhibited guanine nucleotide-exchange protein 2, SEC7 domain-containing protein, Guanine nucleotide-exchange protein GEP2, Guanine nucleotide-exchange factor	EEF50401.1 cytohesin 1, 2, 3, putative [Ricinus communis]
	g10273	2.96356705896833	0.003796581399068		XP_021740385.1 uncharacterized protein LOC110706737 [Chenopodium quinoa]
	g1032	1.05464979279535	0.0012383886765609	Phospholipid-transporting ATPase	XP_010683315.2 phospholipid-transporting ATPase 3 isoform X1 [Beta vulgaris subsp. vulgaris]
	g10332	1.45213335093474	0.0042913868629358	Tudor/PWWP/MBT domain-containing protein, putative isoform 2, CID domain-containing protein	THF97133.1 hypothetical protein TEA_007258 [Camellia sinensis var. sinensis]
	g10368	1.24120714452977	0.000360914393945	Small subunit processome component 20 homolog, HTH arsR-type domain-containing protein	XP_034686085.1 small subunit processome component 20 homolog [Vitis riparia]
	g10373	1.54238180841462	0.0487111853834388	Kelch repeat-containing protein, Kelch-type beta propeller, Galactose oxidase/kelch repeat superfamily protein, Rhodanese domain-containing protein	KAJ7974763.1 Kelch repeat-containing protein [Quillaja saponaria]
	g1038	1.6378084124675	0.0010841487209337	Hexosyltransferase, Probable galacturonosyltransferase-like 9	XP_021731187.1 probable galacturonosyltransferase-like 8 [Chenopodium quinoa]
	g10400	2.53422277696202	3.00975126830399e-09	Putative DNA binding protein-like, Ethylene-responsive transcription factor 1, AP2/ERF domain-containing protein	AEQ58795.1 ethylene response factor [Rumex acetosa]
	g10405	1.34692901323919	0.0006512896727184	Glycine-rich cell wall structural protein 1-like, PE family protein (Fragment), Glycine-rich protein
	g10432	1.34917905582763	6.33010037756093e-06	Histone-lysine N-methyltransferase ATXR3-like isoform X1, Histone-lysine N-methyltransferase ATXR3, SET domain-containing protein, Histone H3 (Lys4) methyltransferase complex, subunit SET1, Histone-lysine N-methyltransferase SETD1, Histone-lysine N-methyltransferase	XP_018846411.1 histone-lysine N-methyltransferase ATXR3 [Juglans regia]
	g1044	1.86107707112256	0.0001263049965717		KAF3973218.1 hypothetical protein CMV_003327 [Castanea mollissima]
	g10481	1.41917525335404	1.13994873052506e-05		XP_010693000.1 trans-Golgi network-localized SYP41-interacting protein 1 isoform X1 [Beta vulgaris subsp. vulgaris]
	g10496	2.63055475874882	4.23816929103116e-19	Peptidase A1 domain-containing protein, Aspartic proteinase nepenthesin-1, Asp domain-containing protein (Fragment), Nepenthesin, Eukaryotic translation initiation factor 3 subunit B-like, Eukaryotic aspartyl protease family protein, putative	XP_021850444.1 aspartyl protease family protein At5g10770-like [Spinacia oleracea]
	g10502	1.07625729478622	0.0330002443023664	Folate-biopterin transporter 2, Biopterin transport-related protein BT1, Integral membrane transporter family protein (Fragment), Major facilitator superfamily (MFS) profile domain-containing protein	GAV80075.1 BT1 domain-containing protein [Cephalotus follicularis]
	g10528	1.13625915716303	0.0197136637603539	Cysteine-rich transmembrane CYSTM domain-containing protein
	g10539	1.49302823415322	0.0230050134818824	14 kDa proline-rich protein DC2.15-like, Bifunctional inhibitor/plant lipid transfer protein/seed storage helical domain-containing protein, Lipid transfer protein EARLI 1, Hydrophobic seed protein, Proline-rich protein DC2.15	KAI4316342.1 hypothetical protein L6164_024330 [Bauhinia variegata]
	g1054	1.60215617381465	0.0010382968178864	Vegetative incompatibility protein HET-E-1-like, Transducin family protein-like, Anaphase-promoting complex subunit 4 WD40 domain-containing protein, Compass-like h3k4 histone methylase component wdr5a, WD40-repeat-containing domain protein, Putative E3 ubiquitin-protein ligase TRAF7 (Fragment)	KAI7998421.1 Protein JINGUBANG [Camellia lanceoleosa]
	g106	1.64597770241218	1.17401281449486e-05		XP_021751118.1 uncharacterized protein LOC110716795 isoform X2 [Chenopodium quinoa]
	g10634	1.3025042317592	0.0010936120547764	Phosphatidylinositol 4-phosphate 5-kinase	XP_052172989.1 phosphatidylinositol 4-phosphate 5-kinase 9-like [Diospyros lotus]
	g10656	2.32754406726368	0.0037292254288751	Wall-associated receptor kinase-like 17, G-type lectin S-receptor-like serine threonine-kinase, Serine/threonine protein kinase	XP_021741439.1 ephrin type-B receptor 3-like [Chenopodium quinoa]
	g10713	1.5552360150866	1.36750262518408e-06	Sucrose-phosphate synthase	KMT02758.1 hypothetical protein BVRB_8g193450 [Beta vulgaris subsp. vulgaris]
	g10728	2.28512375681039	0.0001226609688913		KAI4344234.1 hypothetical protein L6164_011484 [Bauhinia variegata]
	g10753	1.31918521359238	0.0001239142870643	HECT-type E3 ubiquitin transferase	XP_010653449.1 PREDICTED: E3 ubiquitin-protein ligase UPL4 isoform X1 [Vitis vinifera]
	g10758	1.72885991449715	0.0008922545141278
	g10766	1.34610724131752	0.0067858392512914		KAF7113506.1 hypothetical protein RHSIM_RhsimUnG0121000 [Rhododendron simsii]
	g10776	1.00692334818541	0.0198756462490873	UDP-glucuronate decarboxylase, NAD-dependent epimerase/dehydratase domain-containing protein (Fragment)	RVW39737.1 UDP-glucuronic acid decarboxylase 1 [Vitis vinifera]
	g10815	1.21776240124348	0.0077650147339191	Expansin	AXQ39575.1 alpha-expansin [Gossypium hirsutum]
	g10820	1.3451567201393	0.008043775366112	Pyrimidine and pyridine-specific 5'-nucleotidase, Suppressor of disruption of TFIIS, Ripening-related protein (Fragment), Fatty acid hydroperoxide lyase 2, Putative pyridoxal phosphatase, Ubiquitin fusion degradation UFD1 family protein, FCP1 homology domain-containing protein, HAD-superfamily hydrolase, subfamily IA, variant 3, Putative hydrolase of the HAD superfamily, Haloacid dehalogenase-lik…	XP_021739826.1 uncharacterized protein C24B11.05-like [Chenopodium quinoa]
	g10830	2.53038189555289	0.0212570260258912		XP_010695509.1 uncharacterized protein LOC104908127 [Beta vulgaris subsp. vulgaris]
	g10857	1.27931329812565	0.0193836180331443	Sphingomyelin synthase-like domain-containing protein, PLANT INOSITOL PHOSPHORYLCERAMIDE SYNTHASE, Shingomyelin synthase	XP_019430755.1 PREDICTED: phosphatidylinositol:ceramide inositolphosphotransferase 1-like [Lupinus angustifolius]
	g10858	1.56533551034792	1.50567075246821e-05	SERINE/THREONINE-PROTEIN KINASE BSK5, Serine/threonine-protein kinase BSK7 isoform A, SERINE/THREONINE-PROTEIN KINASE BSK3, Probable serine/threonine-protein kinase At5g41260, Serine/threonine-protein kinase BSK6, Serine/threonine-protein kinase BSK, Protein kinase domain-containing protein, Serine/threonine-protein kinase BSK4	XP_052172593.1 serine/threonine-protein kinase BSK5-like [Diospyros lotus]
	g10876	1.23520524317609	0.020060564074746	BAHD acyltransferase DCR, Putative lactosylceramide 4-alpha-galactosyltransferase, Anthocyanin 5-aromatic acyltransferase, HXXXD-type acyl-transferase family protein, Transferase, Shikimate O-hydroxycinnamoyltransferase, Chloramphenicol acetyltransferase-like domain-containing protein, Putative acetyltransferase	XP_007205148.1 BAHD acyltransferase DCR [Prunus persica]
	g10920	2.18386709420881	0.0054840187453194		XP_048503722.1 uncharacterized protein LOC104898675 isoform X2 [Beta vulgaris subsp. vulgaris]
	g10933	1.33769407850494	2.63022606042264e-06	P glycoprotein 1, ABC transporter B family member 1, Multidrug/pheromone exporter, ABC superfamily, ATP-binding cassette, Multidrug resistance protein 1, Putative xenobiotic-transporting ATPase, Adenosinetriphosphatase, P glycoprotein1	KAA8516572.1 hypothetical protein F0562_016922 [Nyssa sinensis]
	g10971	1.22829888544757	0.0012417296234651	Acyl-[acyl-carrier-protein] hydrolase, Palmitoyl-acyl carrier protein thioesterase, chloroplastic	XP_010688133.1 palmitoyl-acyl carrier protein thioesterase, chloroplastic isoform X1 [Beta vulgaris subsp. vulgaris]
	g10999	1.63017135298191	4.73689349553699e-08	Plasma membrane ATPase	AHK23067.1 plasma membrane ATPase 4 [Fagopyrum tataricum]
	g11004	2.16350810363592	1.2655912539035801e-19	NADPH--cytochrome P450 reductase	XP_002270732.2 PREDICTED: NADPH--cytochrome P450 reductase [Vitis vinifera]
	g11031	2.35489052382012	2.90492218825354e-10	Calcium-dependent lipid-binding family protein, Vacuolar protein sorting-associated protein 13 second N-terminal domain, C2 domain-containing protein, PH domain-containing protein, TETRATRICOPEPTIDE REPEAT (TPR)-CONTAINING PROTEIN-RELATED	XP_010679514.1 uncharacterized protein LOC104894866 isoform X1 [Beta vulgaris subsp. vulgaris]
	g11090	2.18344902113098	4.16031481695227e-12	ABC-type xenobiotic transporter, ABC transporter C family member 2	XP_007041123.2 PREDICTED: ABC transporter C family member 2 [Theobroma cacao]
	g11103	2.9444826008428	0.0005459927024074		KMT16736.1 hypothetical protein BVRB_3g050190 [Beta vulgaris subsp. vulgaris]
	g11104	2.09070978259575	0.0040204829370683		XP_021725757.1 nucleoprotein TPR-like isoform X3 [Chenopodium quinoa]
	g11123	1.44767047141683	2.51412944644415e-08	Cationic amino acid transporter C-terminal domain-containing protein, Solute carrier family 7	XP_010666877.1 cationic amino acid transporter 2, vacuolar [Beta vulgaris subsp. vulgaris]
	g11201	2.54408672147486	0.0413991470831925	Abscisic acid receptor PYL4, Pyrabaction resistance-like protein 4, Pyrabactin resistance 1 like protein	XP_038882725.1 abscisic acid receptor PYL4 [Benincasa hispida]
	g11204	1.29993211356895	0.0001120874813346	Ferritin	XP_021647843.1 ferritin-2, chloroplastic-like [Hevea brasiliensis]
	g11211	1.55692005148588	3.03894664754944e-06	pyruvate decarboxylase	XP_021619348.1 pyruvate decarboxylase 2 [Manihot esculenta]
	g11217	1.66444623697699	3.50160470533323e-06	Chaperone DnaJ, DNAJ heat shock N-terminal domain-containing protein isoform 1, J domain-containing protein, Coatomer beta subunit, GRAVITROPISM DEFECTIVE 2, modified transport to the vacuole 12, KATAMARI2	XP_034699140.1 dnaJ homolog subfamily C GRV2 isoform X1 [Vitis riparia]
	g11234	1.28913394002498	0.0020898643169097
	g11269	4.33874779462008	1.53646600011838e-06	(-)-germacrene D synthase	KNA11925.1 hypothetical protein SOVF_130630 [Spinacia oleracea]
	g11276	1.59392078947894	0.0001155018901471	Heptahelical transmembrane protein 2	XP_002274323.1 PREDICTED: heptahelical transmembrane protein 2 [Vitis vinifera]
	g11303	1.06235066722133	0.0010468551294664	MICROTUBULE ORGANIZATION 1, TOG domain-containing protein, VHS domain-containing protein, Microtubule bundling polypeptide TMBP200, ARM repeat superfamily protein, Tyrosine--tRNA ligase	XP_010686559.2 protein MOR1 [Beta vulgaris subsp. vulgaris]
	g11321	1.52072727316978	0.0037329668714598	Midasin, AAA+ ATPase domain-containing protein, VWFA domain-containing protein	XP_034696341.1 midasin [Vitis riparia]
	g11330	1.61219635573047	0.0208209310043017	Calmodulin-binding protein 60 B, Calmodulin-binding protein, Calmodulin-binding protein isoform 1, Putative CALMODULIN-BINDING PROTEIN60, Calmodulin	XP_015888112.1 calmodulin-binding protein 60 B-like [Ziziphus jujuba var. spinosa]
	g11349	1.09638507808291	0.0131336055694851	Putative tetratricopeptide repeat (TPR)-like superfamily protein	XP_009612160.1 uncharacterized protein LOC104105529 [Nicotiana tomentosiformis]
	g11370	1.39937017244004	4.88470607848482e-05	1,3-beta-glucan synthase, Callose synthase 7	XP_010688885.1 callose synthase 7 [Beta vulgaris subsp. vulgaris]
	g11416	1.45030597945208	0.0135600360962318	Potassium channel	XP_008225478.1 PREDICTED: potassium channel KAT1-like isoform X2 [Prunus mume]
	g11449	1.10967860289232	0.0014017815394179	Late embryogenesis abundant protein LEA-2 subgroup domain-containing protein	XP_021738994.1 uncharacterized protein LOC110705435 [Chenopodium quinoa]
	g1146	1.10870968586182	0.014492544218143	Ultraviolet-B receptor UVR8, Ultraviolet-B receptor UVR8-like isoform X1, Putative regulator of chromosome condensation 1/beta-lactamase-inhibitor protein II, RCC1 and BTB domain-containing protein, E3 ubiquitin-protein ligase HERC2	XP_021743983.1 probable E3 ubiquitin-protein ligase HERC4 [Chenopodium quinoa]
	g11471	2.59243959459012	5.29893072598804e-05	External alternative NAD(P)H-ubiquinone oxidoreductase B2, mitochondrial	XP_034698206.1 external alternative NAD(P)H-ubiquinone oxidoreductase B2, mitochondrial-like isoform X3 [Vitis riparia]
	g11489	1.21905364635043	0.0332398541100647		XP_038690474.1 protein PLANT CADMIUM RESISTANCE 10 [Tripterygium wilfordii]
	g11532	1.55660527982055	0.0316182294353258	Chlorophyll(Ide) b reductase NYC1, chloroplastic, Chlorophyll b reductase	TXG61389.1 hypothetical protein EZV62_012752 [Acer yangbiense]
	g11542	1.70909772822867	0.009742006849284		KNA08636.1 hypothetical protein SOVF_160910, partial [Spinacia oleracea]
	g11546	1.04653878668132	0.0133272032935504	Phosphoric monoester hydrolase, Dual specificity protein phosphatase PHS1	KAA8540628.1 hypothetical protein F0562_024453 [Nyssa sinensis]
	g11619	1.27036904960909	0.0002805535943675	SAC domain-containing protein, Phosphoinositide phosphatase SAC2, Polyphosphoinositide phosphatase	KAH9625252.1 hypothetical protein KSS87_022162 [Heliosperma pusillum]
	g11637	1.24758796011141	0.0363715657284725		RVW79610.1 Protein LURP-one-related 8 [Vitis vinifera]
	g11687	1.1951945971189	0.0379729564897268	Serine/threonine-protein kinase PCRK1, non-specific serine/threonine protein kinase	XP_010691326.1 proline-rich receptor-like protein kinase PERK15 [Beta vulgaris subsp. vulgaris]
	g11718	1.35432533075529	0.0234424407908942	(6-4)DNA photolyase, Cryptochrome/photolyase N-terminal domain superfamily, Photolyase/cryptochrome alpha/beta domain-containing protein, Deoxyribodipyrimidine photolyase/cryptochrome, DNA photolyase, putative	TQD83870.1 hypothetical protein C1H46_030570 [Malus baccata]
	g11746	2.39427201835246	0.0237425976029847		XP_002271913.1 PREDICTED: spermidine sinapoyl-CoA acyltransferase [Vitis vinifera]
	g11766	1.32404299110908	0.0026782725193692	Actin-depolymerizing factor 5, Actin depolymerizing factor 5, ADF-H domain-containing protein	PKI52877.1 hypothetical protein CRG98_026708 [Punica granatum]
	g11779	1.24622856781206	4.7555001697075e-05	TSET COMPLEX MEMBER TSTF, G- beta subunit (Contains WD40 repeats), Putative transducin/WD40 repeat-like superfamily protein-like, Transcription initiation factor TFIID subunit 5, Guanine nucleotide-binding protein, beta subunit	KNA14896.1 hypothetical protein SOVF_102910 [Spinacia oleracea]
	g11785	2.86626251805126	0.0140264248147712	O-fucosyltransferase 23, O-fucosyltransferase family protein	XP_021755637.1 uncharacterized protein LOC110720866 [Chenopodium quinoa]
	g11822	1.9975825361812	3.79469891674062e-06	PLATZ transcription factor family protein, B box-type domain-containing protein, tRNA-intron endonuclease	XP_031248869.1 uncharacterized protein LOC116106656 [Pistacia vera]
	g11839	1.79004248682906	2.74256593457731e-09		XP_021768117.1 phosphoacetylglucosamine mutase-like isoform X1 [Chenopodium quinoa]
	g11851	1.12281869460907	0.0049140501639192	Ubiquinol oxidase	KAI4327948.1 hypothetical protein L6164_020352 [Bauhinia variegata]
	g11886	2.58119438758318	0.0266843555901262		XP_031247147.1 geraniol 8-hydroxylase-like [Pistacia vera]
	g11899	3.10700262451908	0.0062749213314149	Methylsterol monooxygenase 1-1, 19-cyclopropylsterol-4alpha-methyl oxidase, Fatty acid hydroxylase domain-containing protein	XP_021753992.1 methylsterol monooxygenase 1-1-like [Chenopodium quinoa]
	g11915	1.64938777640112	0.0169904018369273		XP_050263442.1 putative disease resistance protein RGA4 [Quercus robur]
	g11928	2.35854815080371	0.0034868913397836		XP_021754094.1 uncharacterized protein LOC110719454 isoform X1 [Chenopodium quinoa]
	g11929	1.28560843214393	0.0004740869552887	LOPPED 1, TORNADO 1, C-terminal of Roc (COR) domain-containing protein, Death-associated protein kinase, Leucine-rich repeat, ribonuclease inhibitor subtype, Leucine-rich repeat, SCAN box domain-containing protein, 40S ribosomal protein S8, RRM domain-containing protein, EF-hand domain-containing protein	CAB4277937.1 unnamed protein product [Prunus armeniaca]
	g11951	1.22412839410893	0.0007490912713233	5-amino-6-(5-phospho-D-ribitylamino)uracil phosphatase, chloroplastic, 5-amino-6-(5-phospho-D-ribitylamino)uracil phosphatase, chloroplastic-like, Sugar phosphatase YfbT, Haloacid dehalogenase-like hydrolase superfamily protein, Phosphorylated carbohydrates phosphatase, RING/FYVE/PHD zinc finger superfamily protein, HAD-superfamily hydrolase, subfamily IA, variant 3, Glutamate--cysteine ligase	WCJ29099.1 5-amino-6-(5-phospho-D-ribitylamino)uracil phosphatase chloroplastic [Euphorbia peplus]
	g11971	1.58872959720058	0.002064425792859	Peptidase A1 domain-containing protein	KMT12047.1 hypothetical protein BVRB_5g100060 [Beta vulgaris subsp. vulgaris]
	g11992	1.54054014544588	1.02841613654729e-05	WRKY transcription factor 19, Cell wall protein AWA1-like, Hornerin, Transcription factor, putative, Loricrin, CRIB domain-containing protein	XP_040985927.1 uncharacterized protein LOC121234170 [Juglans microcarpa x Juglans regia]
	g12012	1.00672608544243	0.0276529089791297	Trichome birefringence-like N-terminal domain-containing protein, Mannan O-acetyltransferase 2, PC-Esterase domain-containing protein/PMR5N domain-containing protein	KAF3448678.1 hypothetical protein FNV43_RR09391 [Rhamnella rubrinervis]
	g12027	1.64437962647512	1.17330419102547e-10	Endoglucanase	XP_034894871.1 endoglucanase 6-like [Populus alba]
	g12032	1.02130088520935	0.02096278072415	Long-chain-fatty-acid--CoA ligase	XP_021846664.1 long chain acyl-CoA synthetase 4-like [Spinacia oleracea]
	g12085	1.02445637854872	0.02507988758884	Methionine gamma-lyase, Cys/Met metabolism pyridoxal-phosphate-dependent enzyme family protein, Cystathionine beta-lyase/cystathionine gamma-synthase	KNA12806.1 hypothetical protein SOVF_122550, partial [Spinacia oleracea]
	g12087	1.30903890629508	0.0248788112587645	Probable lysophospholipase BODYGUARD 3, Putative alpha/beta-hydrolase involved in synthesis of cutin, AB hydrolase-1 domain-containing protein, Cardiolipin-specific phospholipase, Alpha/beta hydrolase fold, Alpha/beta-Hydrolases superfamily protein, Haloalkane dehalogenase	KAF8379934.1 hypothetical protein HHK36_027399 [Tetracentron sinense]
	g12092	1.19289238612271	7.65741887376528e-05	glucan endo-1,3-beta-D-glucosidase, Beta-1,3-endoglucanase, family GH17, Glycoside hydrolase family 17, X8 domain-containing protein	XP_021676734.1 glucan endo-1,3-beta-glucosidase 11-like [Hevea brasiliensis]
	g12109	1.40802940419693	1.09674457579275e-05	Phosphoinositide phosphatase SAC9, SacI domain-containing protein / WW domain-containing protein isoform 3, WW domain, SAC domain, ARABIDOPSIS THALIANA SUPPRESSOR OF ACTIN 9, SUPPRESSOR OF ACTIN 9, MURUS 11	XP_010672452.1 probable phosphoinositide phosphatase SAC9 isoform X1 [Beta vulgaris subsp. vulgaris]
	g12120	2.92122596309467	0.0004428752871819	Boron transporter, Bicarbonate transporter-like transmembrane domain-containing protein, HCO3-transporter family isoform 1, ANION EXCHANGE PROTEIN, Elongation factor G	XP_010652294.1 PREDICTED: probable boron transporter 2 [Vitis vinifera]
	g12154	2.13607781740981	0.0009296138090845		PSR85950.1 E3 ubiquitin-protein like [Actinidia chinensis var. chinensis]
	g12167	1.58801184877969	0.000327612161956	Serine/threonine-protein kinase tricorner, Serine/threonine-protein kinase CBK1, Non-specific serine/threonine protein kinase, Serine/threonine protein	CAB82852.1 protein kinase MK6 [Mesembryanthemum crystallinum]
	g1218	3.24264870916951	5.82599380221103e-05		XP_027367251.1 uncharacterized protein LOC113873354 [Abrus precatorius]
	g12251	1.45803599242547	1.25949370868739e-06	Carboxypeptidase	KAJ6319315.1 hypothetical protein OIU78_014855 [Salix suchowensis]
	g12252	1.40814028066797	0.0035376194273686	Xylanase inhibitor C-terminal domain-containing protein, DUF538 domain-containing protein	XP_030496957.1 uncharacterized protein LOC115712745 [Cannabis sativa]
	g1227	1.67617391483794	1.25625668787492e-06	Glutamine amidotransferase-like protein RP404 family, Putative rnase l inhibitor, NtpR, Glutamine amidotransferase domain-containing protein, Gamma-glutamyl-gamma-aminobutyrate hydrolase	XP_015962977.1 putative glutamine amidotransferase GAT1_2.1 [Arachis duranensis]
	g1233	3.74192427568639	0.0379245879932341	Cytokinin hydroxylase, Cytochrome P450, family 735, subfamily A, polypeptide 1, Cytochrome P450 superfamily, Secologanin synthase	XP_010693131.1 cytokinin hydroxylase [Beta vulgaris subsp. vulgaris]
	g12349	1.45731030222244	0.0028812657095575		ABV60370.1 lectin [Limonium bicolor]
	g12354	1.16577400914245	9.94917580470987e-05	CLIP-associated protein isoform X1, CLIP-associated protein, TOG domain-containing protein, CLIP-associating protein 1, Coatomer beta subunit, Armadillo-like helical, Response regulatory domain-containing protein	XP_021763382.1 CLIP-associated protein-like isoform X1 [Chenopodium quinoa]
	g12407	1.07668331556402	0.0218759101090488	Ethylene receptor, histidine kinase	AAB68819.1 ethylene receptor [Rumex palustris]
	g12414	1.25579884060554	8.62549075876042e-05	Receptor-like protein kinase HERK 1, Hercules receptor kinase 1, Receptor-like protein kinase THESEUS 1, Protein kinase domain-containing protein	XP_021277916.1 receptor-like protein kinase HERK 1 [Herrania umbratica]
	g12506	1.20031974463268	0.000392733813713	Tubulin beta chain	XP_021860480.1 tubulin beta chain [Spinacia oleracea]
	g12517	6.83147287048073	0.0011685947095964	Gibberellin-regulated protein 1-like, Cold-regulated LTCOR12, Gibberellin-regulated protein 1, Gibberellin regulated protein, Snakin, EXTENSIN PROLINE-RICH PROTEIN	GKV17854.1 hypothetical protein SLEP1_g28310 [Shorea leprosula]
	g1253	1.34993596054903	0.0059639734344984	DegP protease 7, PDZ domain-containing protein, PDZ-like domain-containing protein, PRO-APOPTOTIC SERINE PROTEASE NMA111	XP_010693843.1 protease Do-like 7 isoform X1 [Beta vulgaris subsp. vulgaris]
	g12531	1.75020143250336	6.12692001747138e-07	Receptor protein-tyrosine kinase CEPR1, Receptor-like protein kinase HSL1, Receptor-like protein kinase HAIKU2, non-specific serine/threonine protein kinase, Tubulin alpha-1 chain-like, XYLEM INTERMIXED WITH PHLOEM 1, C-terminally encoded peptide receptor 1	XP_021721196.1 receptor protein-tyrosine kinase CEPR1-like [Chenopodium quinoa]
	g12559	1.19142703440874	0.0015791513645754	DNA polymerase III gamma subunit domain-containing protein, AAA+ ATPase domain-containing protein, P-loop containing nucleoside triphosphate hydrolase	XP_010682092.2 protein STICHEL [Beta vulgaris subsp. vulgaris]
	g12615	1.43558132763048	0.0204479207643224	Sterol 3-beta-glucosyltransferase UGT80B1, UDP-Glycosyltransferase superfamily protein isoform 1, UDP-sugar-dependent glycosyltransferase 52, Sterol glucosyltransferase, UDP-glucuronosyl and UDP-glucosyl transferase, Glycosyltransferase family 28 N-terminal domain-containing protein, UDP-glucuronosyl/UDP-glucosyltransferase, TRANSPARENT TESTA 15, transparent testa glabrous 15, Enoyl reductase (ER…	XP_021284049.1 sterol 3-beta-glucosyltransferase UGT80B1 isoform X2 [Herrania umbratica]
	g12685	1.99373806142016	0.002554703639895	Apple domain-containing protein, Methionine aminopeptidase 1D chloroplastic/mitochondrial, Dimethylallyl, adenosine tRNA methylthiotransferase	KAJ4701781.1 Methionine aminopeptidase 1D chloroplastic/mitochondrial [Melia azedarach]
	g1272	2.48517628425312	0.0001279019682314	Nematode resistance protein-like HSPRO2, Hs1pro-1 C-terminal domain-containing protein, Ortholog of sugar beet HS1 PRO-1 2, HSPRO	KAI5670519.1 hypothetical protein M9H77_10883 [Catharanthus roseus]
	g12788	1.29645053303364	0.0124310069482627	Spc97 / Spc98 family of spindle pole body component, putative isoform 1, Gamma-tubulin complex component, Indole-3-acetaldehyde oxidase isoform X1, Guanylate cyclase	KNA12914.1 hypothetical protein SOVF_122120, partial [Spinacia oleracea]
	g12796	1.58036045300857	0.0032289842218543	SMC hinge domain-containing protein	XP_021720610.1 structural maintenance of chromosomes protein 3-like [Chenopodium quinoa]
	g12820	1.33144921680966	0.0385037784221675	STAS domain-containing protein, Peptidase M24 domain-containing protein, Steroid 5-alpha reductase C-terminal domain-containing protein, Methionine aminopeptidase, Putative membrane protein (Fragment), Transmembrane protein	KAI8029731.1 putative membrane protein [Camellia lanceoleosa]
	g12879	1.99973796964454	0.0288137115664723	Pentatricopeptide repeat-containing protein, Tetratricopeptide-like helical domain containing protein, Pentacotripeptide-repeat region of PRORP domain-containing protein	XP_009766339.1 PREDICTED: pentatricopeptide repeat-containing protein At1g79540 [Nicotiana sylvestris]
	g12882	1.11418862267432	0.0326195600407811	non-specific serine/threonine protein kinase	XP_034697456.1 probable LRR receptor-like serine/threonine-protein kinase At1g07650 isoform X4 [Vitis riparia]
	g12909	2.41770218048598	0.0164439834593395		XP_035541297.1 putative disease resistance protein RGA3 isoform X3 [Juglans regia]
	g1295	3.37008425178952	3.89224973680329e-05	Arabidopsis ELF3 homolog	BAL49854.1 arabidopsis ELF3 homolog, partial [Fagopyrum esculentum subsp. esculentum]
	g12961	1.65680640014821	0.0002187545572604	Tryptophan aminotransferase-related protein 2, Alliinase C-terminal domain-containing protein, Putative transaminase, Alliin lyase 1, U3 small nucleolar RNA-associated protein 4, BIFUNCTIONAL ASPARTATE AMINOTRANSFERASE AND GLUTAMATE/ASPARTATE-PREPHENATE AMINOTRANSFERASE-RELATED	XP_010678834.1 tryptophan aminotransferase-related protein 2 [Beta vulgaris subsp. vulgaris]
	g1302	1.12479451609346	0.0068676931082047	RING-type E3 ubiquitin transferase, RING-type domain-containing protein	KAF5959590.1 hypothetical protein HYC85_000799 [Camellia sinensis]
	g13036	1.28227984613964	0.00325428819678	Probable acyl-activating enzyme 16, chloroplastic, AMP-dependent synthetase/ligase domain-containing protein, 4-coumarate--CoA ligase, Long-chain acyl-CoA synthetases (AMP-forming)	KAI7981036.1 hypothetical protein LOK49_Contig77G00012 [Camellia lanceoleosa]
	g13095	1.35142640050805	0.0025491728571807	Fimbrin-2, Fimbrin-2 isoform B, Ca2+-binding actin-bundling protein (Fimbrin/plastin), EF-Hand protein superfamily, Fimbrin-like protein 2, Calponin homology domain, Calponin-homology (CH) domain-containing protein, Fimbrin-2 like, Spectrin beta, EF-hand domain pair, Dystrophin	XP_021733516.1 fimbrin-2-like [Chenopodium quinoa]
	g13170	2.28553683586773	0.0387083147994541	Auxin-responsive protein SAUR21, Auxin-induced protein 15A-like, Auxin-induced protein 15A	KAA8546058.1 hypothetical protein F0562_020491 [Nyssa sinensis]
	g13210	1.0576248121011	0.0243767116979127	Caffeoyl-CoA O-methyltransferase, Caffeoyl-CoA O-methyltransferase 1, Caffeoyl-CoA O-methyltransferase 2, Caffeoyl CoA 3-O-methyltransferase, Caffeoyl-CoA-3-O-methyl transferase, norbelladine O-methyltransferase, O-methyltransferase, putative, CCoAOMT, Caffeoyl-coenzymeA O-methyltransferase 1b	XP_010526962.1 PREDICTED: caffeoyl-CoA O-methyltransferase 5 [Tarenaya hassleriana]
	g13216	1.45252637681076	0.0300773903259711	U-box domain-containing protein	KAG5526458.1 hypothetical protein RHGRI_032657 [Rhododendron griersonianum]
	g13223	1.56653034384983	1.23168207623162e-07	non-specific serine/threonine protein kinase, Phototropin-2 isoform X3, LOV domain-containing	XP_009805047.1 PREDICTED: phototropin-2 [Nicotiana sylvestris]
	g13232	1.01776770335801	0.0022842447433999	Brefeldin A-inhibited guanine nucleotide-exchange protein 1, SEC7 domain-containing protein, Guanine nucleotide exchange factor, Coatomer beta subunit, glutamate--tRNA ligase	XP_010690583.1 brefeldin A-inhibited guanine nucleotide-exchange protein 1 isoform X1 [Beta vulgaris subsp. vulgaris]
	g13241	1.462283014346	0.0030886435096167	Mitochondrial phosphate carrier protein 1, mitochondrial	XP_021286720.1 mitochondrial phosphate carrier protein 1, mitochondrial [Herrania umbratica]
	g13291	2.42873332840494	0.000392733813713		XP_041990531.1 uncharacterized protein LOC121741715 [Salvia splendens]
	g13349	1.64982146781596	0.0002410673630251	Protein DETOXIFICATION	XP_012837008.1 PREDICTED: protein TRANSPARENT TESTA 12-like isoform X1 [Erythranthe guttata]
	g13363	1.66369607368824	6.04959873901907e-06	non-specific serine/threonine protein kinase	XP_034681388.1 LOW QUALITY PROTEIN: uncharacterized protein LOC117911223 [Vitis riparia]
	g13376	2.67039045765838	4.23348299007021e-07	peptidylprolyl isomerase, Peptidyl-prolyl cis-trans isomerase CYP40, PPIase cyclophilin-type domain-containing protein, Dienelactone hydrolase family	XP_052193013.1 peptidyl-prolyl cis-trans isomerase CYP40 isoform X1 [Diospyros lotus]
	g13387	1.7238309866844	2.75716124124479e-05	Autophagy-related protein 2	XP_019074526.1 PREDICTED: autophagy-related protein 2 isoform X2 [Vitis vinifera]
	g13406	1.55022501981643	6.3368277564415e-05	WD repeat-containing protein 44, Transducin/WD40 repeat-like superfamily protein isoform 1, COMPASS component SWD3, Guanine nucleotide-binding protein, beta subunit, Anaphase-promoting complex subunit 4 WD40 domain-containing protein, Ribosome biogenesis protein	XP_021763695.1 lissencephaly-1 homolog [Chenopodium quinoa]
	g13411	1.83021994163855	2.23351652100173e-08		XP_015878430.2 myosin heavy chain, clone 203 [Ziziphus jujuba var. spinosa]
	g13432	1.12562212059973	0.0291539071290237	Vacuolar amino acid transporter YPQ1, PQ-loop repeat family protein / transmembrane family protein, PQ-loop repeat family protein / transmembranefamily protein, Translation initiation factor 3 subunit H, Seven transmembrane protein 1 isoform X1	XP_017625479.1 probable vacuolar amino acid transporter YPQ1 [Gossypium arboreum]
	g13435	1.23882691186547	0.0061330223861819	LIM zinc-binding domain-containing protein, Zinc ion binding protein	XP_027153838.1 protein DA1-related 1-like [Coffea eugenioides]
	g13447	1.22917620418752	0.0001480371117326	Kinesin-like protein KIN-14B isoform A, Kinesin-like protein KIN-14B, Kinesin like protein for actin based chloroplast movement 2, Kinesin-like protein KCA2, Kinesin motor domain-containing protein, Geminivirus Rep-interacting motor protein-like isoform X1, Variant 2, Kinesin-like protein KIN-14A	KAA8530763.1 hypothetical protein F0562_005469 [Nyssa sinensis]
	g13486	1.43987231840575	5.1359978121403e-06	Phospholipid-transporting ATPase	EOX99483.1 Aminophospholipid ATPase isoform 2 [Theobroma cacao]
	g13492	1.60043473963847	4.7926738195451e-08	BEACH-type PH domain-containing protein, Beige-related and WD-40 repeat-containing protein isoform 1, BEACH domain-containing protein C2, Nucleotide binding protein, putative, WD repeat containing protein, WD40 domain-containing protein/Beach domain-containing protein/DUF1088 domain-containing protein	XP_022757120.1 BEACH domain-containing protein C2 [Durio zibethinus]
	g13513	1.61426195427546	1.35309683106371e-10	Protein CELLULOSE SYNTHASE INTERACTIVE 1, C2 domain-containing protein, Interactor with COP9 signalosome (CSN) complex, Binding isoform 1, U-box domain-containing protein 13, U-box domain-containing 4-like protein, U-box domain-containing protein 10, Coatomer beta subunit, Armadillo repeat protein, Ubiquitin-protein ligase, putative	KAJ6908069.1 protein CELLULOSE SYNTHASE INTERACTIVE 1-like [Populus alba x Populus x berolinensis]
	g13516	1.11795156178658	0.0144336939188035	Aquaporin, Major intrinsic protein	KAI9174370.1 hypothetical protein LWI28_016321 [Acer negundo]
	g13522	1.67899959005802	0.0472821285813893	Wall-associated receptor kinase-like 14, Protein kinase domain-containing protein, Serine/threonine-protein kinase PBS1, Pkinase domain-containing protein (Fragment), Green fluorescent protein-like	KAI8018766.1 Wall-associated receptor kinase-like 14 [Camellia lanceoleosa]
	g13580	2.04061542030031	0.0110114648822102	Probable methyltransferase PMT23, Methyltransferase	XP_030534329.1 probable methyltransferase PMT23 [Rhodamnia argentea]
	g13613	1.02527382519125	0.0037475890574173	Sister chromatid cohesion protein	XP_021770922.1 sister chromatid cohesion protein SCC2-like isoform X1 [Chenopodium quinoa]
	g13672	1.05866369613607	0.0095025856946244		AUS89428.1 sulfate transporter [Sesuvium portulacastrum]
	g13678	1.09039224320337	0.0004036832530874	C2 NT-type domain-containing protein	XP_010664285.1 PREDICTED: centromere-associated protein E [Vitis vinifera]
	g13731	1.56778284921361	0.0316182294353258	Desiccation protectant protein Lea14 homolog, Water stress and hypersensitive response domain-containing protein, Late embryogenesis abundant protein 3	ACK99529.1 LEA [Knorringia sibirica]
	g13739	1.32504412711645	0.0270082547053725	TSL-kinase interacting protein 1, Putative transcription factor MYB/SANT family, SANT domain-containing protein	XP_030926119.1 TSL-kinase interacting protein 1 isoform X1 [Quercus lobata]
	g13756	1.27138254241942	0.0001017657212662	Vacuolar protein sorting-associated protein 8 homolog, RING-type domain-containing protein	XP_034709040.1 vacuolar protein sorting-associated protein 8 homolog [Vitis riparia]
	g13780	1.33725112523541	0.01173191659621	Sucrose transporter, Sucrose-proton symporter, SUGAR TRANSPORTER, Major facilitator superfamily (MFS) profile domain-containing protein, Beta-fructofuranosidase suc2	XP_021760461.1 sucrose transport protein-like isoform X2 [Chenopodium quinoa]
	g13824	1.00581760334817	0.0171319036677241	O-fucosyltransferase family protein	XP_010664349.1 PREDICTED: uncharacterized protein At1g04910 [Vitis vinifera]
	g1383	1.72233160592723	0.0077070335110606	Galactomannan galactosyltransferase, Subunit of Golgi mannosyltransferase complex, Galactosyl transferase, Glycosyltransferase 7	KAI8534791.1 hypothetical protein RHMOL_Rhmol10G0124400 [Rhododendron molle]
	g13835	1.46209375482043	0.0454460965385858	Transmembrane protein, (DUF247)	XP_006425970.1 UPF0481 protein At3g47200 [Citrus clementina]
	g13960	1.31961660675831	0.0173035846769169	Vacuolar import/degradation Vid27 C-terminal domain-containing protein	PSS29338.1 hypothetical protein CEY00_Acc06954 [Actinidia chinensis var. chinensis]
	g13981	1.35097083999854	0.0231072912698233	Pyridoxal phosphate (PLP)-dependent transferases superfamily protein, Aminotransferase class V domain-containing protein, Small nuclear ribonucleoprotein, Molybdenum cofactor sulfurase (Fragment)	XP_021842293.1 molybdenum cofactor sulfurase [Spinacia oleracea]
	g14009	1.12020560732513	4.68129667673308e-05	beta-fructofuranosidase, Soluble acid invertase, Acid beta-fructofuranosidase 3, vacuolar-like, Glycosyl hydrolase family 32 N-terminal, Beta-fructofuranosidase 1, Concanavalin A-like lectin/glucanase superfamily, Glycoside hydrolase	AEB66649.2 vacuole invertase [Rumex dentatus]
	g14035	1.13757531488854	0.0385770953006652	BLISTER, Myosin heavy chain, striated muscle like, Putative dentin sialophosphoprotein-like, BZIP domain-containing protein	XP_021636001.1 protein BLISTER-like isoform X2 [Hevea brasiliensis]
	g1405	2.05405724882712	2.46884235749428e-05	histidine kinase	XP_028084104.1 histidine kinase 1-like [Camellia sinensis]
	g14090	1.75095923973843	3.48421121357275e-05		XP_021744095.1 centromere-associated protein E-like [Chenopodium quinoa]
	g14112	1.51388881853036	1.03634774374863e-09	Alpha-glucan water dikinase, chloroplastic, Starch-granule-bound R1 protein, Pyruvate phosphate dikinase AMP/ATP-binding domain-containing protein	XP_021743087.1 alpha-glucan water dikinase, chloroplastic-like [Chenopodium quinoa]
	g14114	1.0315034179778	0.0078628463553883	Cysteine-rich receptor-like protein, Pkinase domain-containing protein/Stress-antifung domain-containing protein, Cysteine-rich receptor-like protein kinase 2, Cell division control protein 2, Cysteine-rich RLK (RECEPTOR-like protein kinase) 2, ALTERED SEED GERMINATION 6, CYSTEINE-RICH RLK2	KAH7858424.1 hypothetical protein Vadar_023752 [Vaccinium darrowii]
	g14126	1.08207929827066	0.0048930368213428	BURP domain-containing protein, Putative polygalacturonase non-catalytic subunit, Polygalacturonase-1 non-catalytic subunit beta	KAA8529583.1 hypothetical protein F0562_034317 [Nyssa sinensis]
	g14147	1.47604806958924	0.0006725047349237	Paired amphipathic helix protein Sin3-like 4 isoform X1, Histone deacetylase interacting domain-containing protein	KNA15721.1 hypothetical protein SOVF_095600 isoform A [Spinacia oleracea]
	g14216	1.36319433244717	0.0365252359367529	Ureide permease, Phospholipid metabolism protein	PON64667.1 Ureide permease [Trema orientale]
	g14262	1.28031309882132	3.90792268642483e-07		KAJ7964390.1 CASP-like protein [Quillaja saponaria]
	g14268	1.70177264981092	6.23137072907097e-09	protein-serine/threonine phosphatase	XP_021775187.1 probable protein phosphatase 2C 60 isoform X2 [Chenopodium quinoa]
	g14411	1.23236688824698	0.0004068699753186	REQUIRES HIGH BORON 2, Bicarbonate transporter-like transmembrane domain-containing protein, HCO3-transporter family, ANION EXCHANGE PROTEIN	KAI7984243.1 putative boron transporter 2 [Camellia lanceoleosa]
	g14440	1.22113755246499	0.0031470706905284	WD40 domain-containing protein, Bromo domain-containing protein, LisH domain-containing protein	XP_010679369.2 bromodomain and WD repeat-containing protein 1 [Beta vulgaris subsp. vulgaris]
	g14485	1.87428765020546	4.31383835943257e-08	Endoglucanase, Carbohydrate binding domain-containing protein	KAJ6962244.1 endo-glucanase 2 family protein 17 [Populus alba x Populus x berolinensis]
	g14505	1.10124556716436	0.0231545996398752	Inactive receptor kinase, Protein kinase domain-containing protein	XP_010676354.1 probable inactive receptor kinase At4g23740 [Beta vulgaris subsp. vulgaris]
	g14517	1.78916625680082	7.33788031317451e-07	Respiratory burst oxidase homolog protein A, RBOHF, Ferric reductase NAD binding domain, NADPH oxidase, FAD-binding FR-type domain-containing protein	XP_006439453.1 respiratory burst oxidase homolog protein A [Citrus clementina]
	g14532	1.19722937248484	0.0007209686084216	Cytochrome P450, family 86, subfamily A, polypeptide 8, LACERATA, Fatty acid omega-hydroxylase, Unspecific monooxygenase, Ig-like domain-containing protein	XP_034675912.1 cytochrome P450 86A22 [Vitis riparia]
	g14566	1.01404152729548	0.0134797358795907	DNA topoisomerase 4 subunit B (DUF810), DUF810 domain-containing protein (Fragment), MHD1 domain-containing protein	XP_021863247.1 uncharacterized protein LOC110802126 isoform X1 [Spinacia oleracea]
	g14579	2.00750316799085	1.84408367411663e-05	SPX domain-containing protein, Putative transporter/transmembrane protein, Major facilitator, MFS transporter superfamily	KAH9620400.1 hypothetical protein KSS87_015238 [Heliosperma pusillum]
	g14585	2.10907460925241	0.0008463009713506	phospholipase D	XP_010676577.2 phospholipase D beta 1 [Beta vulgaris subsp. vulgaris]
	g14661	1.27422581577808	4.42527316696103e-06	Multidrug/pheromone exporter, MDR family, ABC transporter family isoform 1, ABC transporter B family member 2, Multidrug/pheromone exporter, ABC superfamily, Putative xenobiotic-transporting ATPase, ABC-type xenobiotic transporter, ATP binding cassette transporter subfamily B1, ATP-binding cassette B2, P-glycoprotein 2	XP_021765627.1 ABC transporter B family member 2-like [Chenopodium quinoa]
	g1467	1.06904838691557	0.0024184906511523	DNA-directed RNA polymerase subunit	XP_002285900.1 PREDICTED: DNA-directed RNA polymerase II subunit 1 [Vitis vinifera]
	g14678	2.37964241308706	3.93222834446599e-15	Cuticular protein CPG, Glycine-rich protein 5, Shematrin-like protein 2, Glycine-rich cell wall structural protein 1.0-like, Collagen triple helix repeat protein, Glycine-rich protein, Glycine zipper 2TM domain-containing protein
	g14702	1.00030862950323	0.0357438960587679	Tobamovirus multiplication protein 2A	KAF7847386.1 hypothetical protein BT93_L3014 [Corymbia citriodora subsp. variegata]
	g14716	1.05895145658523	0.0014902621298886	Probable serine/threonine-protein kinase SIS8 isoform X2, Serine/threonine-protein kinase EDR1 isoform X1, Serine/threonine-protein kinase CTR1, Protein kinase domain-containing protein	PSR96528.1 Serine/threonine-protein kinase [Actinidia chinensis var. chinensis]
	g14722	1.45839068476695	0.000146566008451	RNA helicase	XP_010695655.1 DExH-box ATP-dependent RNA helicase DExH3 [Beta vulgaris subsp. vulgaris]
	g14770	1.23859252365293	0.015817693724635	Hexosyltransferase	XP_021757199.1 probable galacturonosyltransferase 11 [Chenopodium quinoa]
	g1482	1.1112021067063	0.0021751929489018	Dual specificity kinase splA-like, DNA-3-methyladenine glycosylase I, GMP synthase [glutamine-hydrolyzing], HhH-GPD domain-containing protein	XP_006468594.1 uncharacterized protein LOC102614205 [Citrus sinensis]
	g14820	1.75319540281448	5.72670553990017e-07		XP_021761573.1 formin-like protein 20 isoform X1 [Chenopodium quinoa]
	g14866	1.04004318590308	0.0036737274101916		KAJ0045727.1 hypothetical protein Pint_03819 [Pistacia integerrima]
	g14938	1.48764479107995	0.0023984706534515		KAA8518161.1 hypothetical protein F0562_015635 [Nyssa sinensis]
	g14945	2.79582996140439	0.0208890160774112		KAG9457636.1 hypothetical protein H6P81_002144 [Aristolochia fimbriata]
	g14974	1.51294902662432	0.0473380302052369	Transcription factor IIIC 90kDa subunit N-terminal domain-containing protein, TAF1C beta-propeller domain-containing protein	KAF8380140.1 hypothetical protein HHK36_027623 [Tetracentron sinense]
	g14984	1.38669420469279	0.0339278798700566	Putative clathrin assembly protein, ENTH domain-containing protein, Putative hop-interacting protein-like, ENTH/ANTH/VHS superfamily protein, Hop-interacting protein THI028	PSR88141.1 Clathrin assembly protein [Actinidia chinensis var. chinensis]
	g14991	1.11992525273882	0.0280341428002698		CAG1830351.1 unnamed protein product [Musa acuminata subsp. malaccensis]
	g1500	1.09058354532483	0.0003851208293237	Protein CHROMATIN REMODELING 4, Homeobox-like domain superfamily, Zinc finger FYVE/PHD-type	XP_034699813.1 protein CHROMATIN REMODELING 4 [Vitis riparia]
	g15005	1.71867228418537	1.45606803960927e-07	1-phosphatidylinositol-3-phosphate 5-kinase	XP_003631178.2 PREDICTED: putative 1-phosphatidylinositol-3-phosphate 5-kinase FAB1C [Vitis vinifera]
	g15042	2.12182459485751	3.68719383428687e-09		XP_052173084.1 uncharacterized protein LOC127788628 isoform X2 [Diospyros lotus]
	g15046	1.65049201298614	0.033868014108708	Polyol transporter like, Sorbitol transporter, Mannitol transporter, Major facilitator superfamily (MFS) profile domain-containing protein, Polyol/monosaccharide transporter 5, Sugar transporter, SOLUTE CARRIER FAMILY 2 FACILITATED GLUCOSE TRANSPORTER	GKV26572.1 hypothetical protein SLEP1_g35850 [Shorea leprosula]
	g15047	2.13091972367038	0.0305375873759102		OIT07149.1 putative disease resistance protein rga3 [Nicotiana attenuata]
	g15054	1.07438071805452	0.0115982878272125	Bifunctional riboflavin biosynthesis protein RIBA 1, chloroplastic, GTP cyclohydrolase II domain-containing protein, 3,4-dihydroxy-2-butanone 4-phosphate synthase, Arabidopsis thaliana riboflavin A1, riboflavin A1, RED FLUORESCENT IN DARKNESS 1	EOX98724.1 GTP cyclohydrolase II isoform 2 [Theobroma cacao]
	g15056	1.45097172857758	0.0009255078926106	Root phototropism protein 3, NPH3 domain-containing protein	XP_021618632.1 root phototropism protein 3 [Manihot esculenta]
	g15089	1.1414307745793	0.0005968337379105		XP_010677049.2 uncharacterized protein LOC104892759 [Beta vulgaris subsp. vulgaris]
	g15146	4.63477251301412	0.0428161682188581	Carboxypeptidase	XP_021853376.1 serine carboxypeptidase-like [Spinacia oleracea]
	g15163	1.03451469481747	0.0014673075968987	Ethylene insensitive 3-like DNA-binding domain-containing protein, Ethylene-insensitive 3, Transcription factor (Fragment)	UYD62355.1 EIL1 [Tamarix hispida]
	g1521	1.8114581002479	0.0009154317197324	Probable aspartic proteinase GIP2, Peptidase A1 domain-containing protein, Eukaryotic aspartyl protease family protein	XP_031407567.1 probable aspartic proteinase GIP2 [Punica granatum]
	g15212	1.02318743995363	0.0193690849134216	Alpha-1,6-mannosyl-glycoprotein 2-beta-N-acetylglucosaminyltransferase	KNA16686.1 hypothetical protein SOVF_086880 [Spinacia oleracea]
	g15225	1.45409977444311	2.81721391854162e-06	Splicing endonuclease positive effector sen1, P-loop containing nucleoside triphosphate hydrolase, AAA+ ATPase domain-containing protein, Alcohol dehydrogenase-like 7, Helicase MAGATAMA 3, DNA2/NAM7 helicase-like C-terminal domain-containing protein	XP_021745874.1 probable helicase DDB_G0274399 [Chenopodium quinoa]
	g15254	3.82208455489719	0.0217771157989094
	g15280	2.31448890943733	3.37873801762089e-08	E3 ubiquitin-protein ligase mib1, Serine/threonine-protein phosphatase 6 regulatory ankyrin repeat subunit B-like, Tankyrase-2, Transmembrane protein	XP_021741383.1 delta-latroinsectotoxin-Lt1a-like [Chenopodium quinoa]
	g153	1.49646736830718	0.0018032241250316	O-acyltransferase, diacylglycerol O-acyltransferase	XP_010696537.1 diacylglycerol O-acyltransferase 1A [Beta vulgaris subsp. vulgaris]
	g1532	1.04551858759818	0.0094566393094845	RNA demethylase ALKBH10B, Putative alpha-ketoglutarate-dependent dioxygenase ABH5, Fe2OG dioxygenase domain-containing protein, Isopenicillin N synthase-like Fe(2+) 2OG dioxygenase domain-containing protein, Alkylated DNA repair protein alkB-like protein 8, Oxidoreductase, Oxidoreductase, 2OG-Fe(II) oxygenase family protein, putative isoform 2 (Fragment)	XP_021835134.1 uncharacterized protein LOC110774851 [Spinacia oleracea]
	g15344	1.35655202754536	1.57466367853705e-05	Homeobox-DDT domain protein RLT2, Homeobox-DDT domain protein RLT2-like isoform X1, Homeodomain-like transcriptional regulator, Homeobox-DDT domain protein RLT1, Homeobox-DDT domain protein, DDT domain, Octamer-binding transcription factor, Homeobox domain-containing protein	KMT01939.1 hypothetical protein BVRB_9g209600 [Beta vulgaris subsp. vulgaris]
	g1535	1.44361541231875	1.71083140410486e-05	Piezo-type mechanosensitive ion channel homolog isoform X2, Piezo non-specific cation channel R-Ras-binding domain-containing protein	XP_010696335.1 piezo-type mechanosensitive ion channel homolog isoform X1 [Beta vulgaris subsp. vulgaris]
	g15359	1.12175191232363	0.0365141635801716		XP_027914863.1 probable xyloglucan galactosyltransferase GT17 [Vigna unguiculata]
	g15363	1.45880911709715	0.0056468907313036	Probable serine/threonine-protein kinase At1g54610, Serine/threonine-protein kinase, Protein kinase, ATP binding site-containing protein	XP_021753672.1 probable serine/threonine-protein kinase At1g54610 [Chenopodium quinoa]
	g15366	1.38679762635021	0.0002039780717584	Two-pore calcium channel, EF-hand domain-containing protein	KAI5652642.1 hypothetical protein M9H77_29829 [Catharanthus roseus]
	g15388	1.26763713316587	0.0040637294732659	Transcription factor HY5, BZIP transcription factor	KAJ6856439.1 hypothetical protein NC651_038152 [Populus alba x Populus x berolinensis]
	g15399	1.23660198833015	9.1472193705751e-05	phosphoenolpyruvate carboxylase	AXQ06467.1 phosphoenolpyruvate carboxylase [Selenicereus undatus]
	g1541	1.10455345149289	0.0002392957289008	Sugar transporter, Major facilitator superfamily (MFS) profile domain-containing protein, Sugar/inositol transporter, Sugar-porter family protein 7 (Fragment)	XP_021858444.1 sugar transporter ERD6-like 7 isoform X1 [Spinacia oleracea]
	g15412	1.51417182572478	0.0001325644162753		XP_021729856.1 uncharacterized protein LOC110696831 [Chenopodium quinoa]
	g15421	1.03009057327921	0.0124177179162443	Actin-related protein 2/3 complex subunit	XP_010273478.1 PREDICTED: actin-related protein 2/3 complex subunit 1A [Nelumbo nucifera]
	g15460	4.74929398099874	4.49342207418457e-06	O-methyltransferase domain-containing protein (Fragment)	XP_044491297.1 caffeic acid 3-O-methyltransferase-like [Mangifera indica]
	g15475	7.37639886405652	0.0019167145166439	t-SNARE coiled-coil homology domain-containing protein	XP_050878947.1 syntaxin-124-like [Pisum sativum]
	g15501	1.0736504694639	3.39261366290173e-05	Auxin response factor	XP_010686391.1 auxin response factor 3 isoform X2 [Beta vulgaris subsp. vulgaris]
	g1557	2.14026747441368	0.0035712860288116	Glutaredoxin domain-containing protein, Monothiol glutaredoxin-S10-like	KAJ1378350.1 Thioredoxin-like superfamily [Sesbania bispinosa]
	g15621	2.55990881931877	0.0035274036966276		KAH7863639.1 hypothetical protein Vadar_020223 [Vaccinium darrowii]
	g15696	1.2356903850438	5.06577941508933e-05	Auxin response factor	QXN17504.1 auxin response factor 7 [Amaranthus tricolor]
	g157	2.32763973631401	0.0129720662682441		XP_021745616.1 exocyst complex component EXO70B1-like [Chenopodium quinoa]
	g1577	1.0510862038897	0.0034719768132154	AAA domain-containing FHA domain-containing, Putative adenosinetriphosphatase, Katanin p60 ATPase-containing subunit (Fragment), AAA+ ATPase domain-containing protein, P-loop nucleoside triphosphate hydrolase superfamily protein, Spastin, thiamine diphosphokinase, Serine/threonine protein kinase	KAA8549172.1 hypothetical protein F0562_000856 [Nyssa sinensis]
	g15798	1.58072368691216	0.0442925689639748	Derlin-3, Formin-like protein 18, DUF1005 domain-containing protein (Fragment)	XP_031263093.1 uncharacterized protein LOC116121271 [Pistacia vera]
	g15806	1.47050968249049	0.0024763770137221	Zinc finger protein CONSTANS, Zinc finger protein CONSTANS-LIKE 4-like, CONSTANS-like protein 5, CCT domain-containing protein, B-box domain protein 5, CONSTANS-like 4	XP_030955060.1 zinc finger protein CONSTANS-LIKE 5 [Quercus lobata]
	g15812	1.68171101747873	4.34181033633159e-05	Probable alpha,alpha-trehalose-phosphate synthase [UDP-forming] 9, Alpha,alpha-trehalose-phosphate synthase [UDP-forming] 11, Trehalose 6-phosphate synthase/phosphatase, Trehalose-6-phosphate synthase component TPS1, Glycosyl transferase, family 20, Trehalose-phosphatase	KAJ4951933.1 hypothetical protein NE237_028765 [Protea cynaroides]
	g15832	2.00584663841575	1.18517914521474e-07	ADF-H domain-containing protein	XP_004505784.2 actin-depolymerizing factor 5 [Cicer arietinum]
	g15835	1.11913996570628	6.73430656773801e-05	HECT-type E3 ubiquitin transferase, HECT domain-containing protein	XP_021775478.1 E3 ubiquitin-protein ligase UPL3-like [Chenopodium quinoa]
	g15838	1.44846919708364	0.0205696592902484	Transcription elongation factor (TFIIS) family protein	XP_043695773.1 protein IWS1 homolog 1 [Telopea speciosissima]
	g1592	1.25697302804897	0.0001636029061241		XP_034692313.1 uncharacterized protein LOC117919282 [Vitis riparia]
	g15942	1.83579177211273	9.58409167712516e-05	Calcium-dependent phosphotriesterase superfamily protein, SMP-30/Gluconolactonase/LRE-like region domain-containing protein, Endochitinase, Mucin-5AC like, Phosphoribosylaminoimidazole-succinocarboxamide synthase	KAF8394667.1 hypothetical protein HHK36_020883 [Tetracentron sinense]
	g15949	1.11475582825145	0.0383209024993678		KNA20343.1 hypothetical protein SOVF_052730 [Spinacia oleracea]
	g160	1.48584593837173	0.0137332133841365		XP_010696556.1 60S ribosomal protein L18a-like protein [Beta vulgaris subsp. vulgaris]
	g16005	1.22178892559639	0.0049140501639192		XP_050254684.1 receptor-like protein EIX1 isoform X4 [Quercus robur]
	g16009	1.55077840101406	0.0270028005421587	E3 ubiquitin-protein ligase RHA1B, E3 ubiquitin-protein ligase, RING-type domain-containing protein	XP_018478917.1 PREDICTED: E3 ubiquitin-protein ligase RHA1B-like [Raphanus sativus]
	g16029	1.69651538441331	0.0002015709053218	Probable serine/threonine-protein kinase At5g41260, Serine/threonine-protein kinase BSK7 isoform A, SERINE/THREONINE-PROTEIN KINASE BSK5, SERINE/THREONINE-PROTEIN KINASE BSK3, Protein kinase domain-containing protein, Putative tetratricopeptide-like helical domain, Ephrin receptor type-A /type-B	XP_034708693.1 serine/threonine-protein kinase BSK7 [Vitis riparia]
	g16043	1.53425199014029	0.031263822250689	RHOMBOID-like protein (Fragment)	XP_021666562.1 RHOMBOID-like protein 2 [Hevea brasiliensis]
	g1607	2.12358021833028	0.0031468705196333	Late embryogenesis abundant protein Lea5, Drought-induced 21	ADP23916.1 late embryogenesis abundant protein [Sesuvium portulacastrum]
	g16070	2.35879333577192	0.0088733971934487		KAI3453933.1 hypothetical protein Pfo_010596 [Paulownia fortunei]
	g16091	1.1867878927872	0.0007905817882339	Inositol polyphosphate-related phosphatase domain-containing protein, Phosphatidylinositol-bisphosphatase, Deoxyribonuclease I, Putative inositol-polyphosphate 5-phosphatase	XP_044493804.1 type I inositol polyphosphate 5-phosphatase 2-like isoform X2 [Mangifera indica]
	g16099	1.06051101251842	0.0008463009713506	EndoU domain-containing protein, Poly(U)-specific endoribonuclease-B isoform X1, Endoribonuclease XendoU, Placental protein 11, Poly(U)-specific endoribonuclease-B like, Putative poly(U)-specific endoribonuclease-B-like	XP_021690341.1 poly(U)-specific endoribonuclease-B-like isoform X3 [Hevea brasiliensis]
	g16116	1.23628275171852	0.0009081510287749	Heparanase-like protein 3, Heparanase-like protein 1 isoform X1, Heparanase-like protein 1, Glycoside hydrolase, family 79, Glycosyl hydrolase family 79, N-terminal domain, Glycosidase, Beta-glucuronidase C-terminal domain-containing protein, Putative glucuronidase 2	XP_021761555.1 heparanase-like protein 1 [Chenopodium quinoa]
	g16143	1.14772788269213	0.0075238808546595	Synaptotagmin-5 isoform X1, Plant synaptotagmin, C2 domain-containing protein, BAG-associated GRAM protein, DNA-directed RNA polymerase II subunit RPB11	KAI9173502.1 hypothetical protein LWI28_002309 [Acer negundo]
	g16213	1.84991805508917	5.5344787700872e-11	Methyltransferase, Pectin methyltransferase QUA2	KAA8538097.1 hypothetical protein F0562_027705 [Nyssa sinensis]
	g16220	1.45874703347517	0.0231201784991054	JmjC domain-containing protein, Transcription factor, F-box domain-containing protein	XP_010664345.1 PREDICTED: F-box protein At1g78280 [Vitis vinifera]
	g16293	1.43490928947001	0.0006725047349237	1-phosphatidylinositol-3-phosphate 5-kinase	XP_028072344.1 putative 1-phosphatidylinositol-3-phosphate 5-kinase FAB1D [Camellia sinensis]
	g16309	1.02553195754427	0.0290570912377261	Protein SEEDLING PLASTID DEVELOPMENT 1, AAA+ ATPase domain-containing protein, Putative AAA domain-containing protein, R3H, ATP binding protein, putative, Stage III sporulation protein AA, P-loop containing nucleoside triphosphate hydrolases superfamily protein	XP_010688924.1 protein SEEDLING PLASTID DEVELOPMENT 1 [Beta vulgaris subsp. vulgaris]
	g16319	2.00668014501129	0.0022853816404448		KAJ1425551.1 myosin-11-like isoform X1 [Sesbania bispinosa]
	g16358	1.03588305990171	0.0148910807491205	Filament-like plant protein 3	XP_042488582.1 filament-like plant protein isoform X1 [Macadamia integrifolia]
	g16376	2.58366192360755	0.0052547698530184	Diacylglycerol kinase	XP_021734660.1 diacylglycerol kinase 2-like [Chenopodium quinoa]
	g16377	1.22495408667838	0.0040151956717666	Ultraviolet-B receptor UVR8, Ultraviolet-B receptor like, E3 ubiquitin-protein ligase HERC4, Regulator of chromosome condensation 1/beta-lactamase-inhibitor protein II, UBIQUITIN-PROTEIN LIGASE E3A-RELATED	KAI9114347.1 hypothetical protein K1719_014575 [Acacia pycnantha]
	g16422	1.22146988558597	0.0074956950627536	Putative transcription factor GRAS family, Scarecrow-like protein 14	XP_021720830.1 scarecrow-like protein 30 [Chenopodium quinoa]
	g16434	1.94515098854618	0.0040360780611932	PGG domain-containing protein, Ankyrin repeat-containing protein, 26S proteasome regulatory complex, subunit PSMD10, PROTEIN PHOSPHATASE 1 REGULATORY SUBUNIT, Transmembrane protein	KAH9624380.1 hypothetical protein KSS87_011891 [Heliosperma pusillum]
	g1644	1.73489551981494	0.0181239761159868	Calponin-homology (CH) domain-containing protein	KAF2304725.1 hypothetical protein GH714_037719 [Hevea brasiliensis]
	g16445	1.62146826344355	3.6759501474909794e-11	3-ketoacyl-CoA synthase	KAH9616029.1 hypothetical protein KSS87_011438 [Heliosperma pusillum]
	g16457	1.3990834544137	2.96803198535592e-06	Phospholipid-transporting ATPase	XP_010683474.1 phospholipid-transporting ATPase 1 isoform X2 [Beta vulgaris subsp. vulgaris]
	g16564	1.49353127740961	2.76668604855354e-05		XP_010113411.1 salicylate carboxymethyltransferase [Morus notabilis]
	g16570	1.44303849829359	0.0001420653734315	Phosphatidylinositol 3- and 4-kinase family protein with FAT domain, Transformation/transcription domain-associated protein isoform X1, Transformation transcription domain-associated isoform X4, ATPase, V1 complex, subunit H, Transformation/transcription domain-associated protein-like, Non-specific serine/threonine protein kinase, Transcription-associated protein 1, Serinethreonine-protein kinase…	XP_021727553.1 transcription-associated protein 1-like isoform X2 [Chenopodium quinoa]
	g16585	1.50380782345182	3.08389371619866e-06	MAG2-interacting protein 2, Sec39 domain-containing protein, Neuroblastoma-amplified protein, WD40-repeat-containing domain superfamily, non-specific serine/threonine protein kinase	XP_034710721.1 MAG2-interacting protein 2 isoform X1 [Vitis riparia]
	g16594	1.68112217452595	1.36969401851202e-06	Choline kinase N-terminal domain-containing protein, Putative phosphotransferase with an alcohol group as acceptor, Putative choline/ethanolamine kinase	KAH9624882.1 hypothetical protein KSS87_020282 [Heliosperma pusillum]
	g166	1.91508853898006	7.64579842404045e-10	Myosin family protein with Dil domain isoform 3, Myosin motor domain-containing protein, IQ motif, EF-hand binding site, Myosin-J heavy chain	XP_021608751.1 myosin-17 isoform X1 [Manihot esculenta]
	g16611	1.58780554997238	6.27458629310428e-05		XP_021852202.1 putative clathrin assembly protein At4g40080 [Spinacia oleracea]
	g16618	2.36555844957298	3.21214520651004e-08	Nitrate and chloride transporter, Nodulin-like domain-containing protein, Protein NUCLEAR FUSION DEFECTIVE 4	XP_021731786.1 protein NUCLEAR FUSION DEFECTIVE 4-like isoform X2 [Chenopodium quinoa]
	g1663	1.5885348070587	0.0046651020680629	Vacuolar protein sorting-associated protein 62, Putative ubiquitin-protein ligase, DUF946 domain-containing protein, Pentatricopeptide repeat-containing protein	GKU86200.1 hypothetical protein SLEP1_g754 [Shorea leprosula]
	g16642	2.51006267536862	7.32046701958086e-05	Steroid 22-alpha-hydroxylase, Cholesterol 22-monohydroxylase CYP90B51, Cytochrome P450 monooxygenase	XP_018826320.1 cytochrome P450 90B1-like [Juglans regia]
	g16646	1.24352708822616	0.0010779708310049	Xyloglucan endotransglucosylase/hydrolase, GH16 domain-containing protein	KAJ7944575.1 Xyloglucan endotransglucosylase/hydrolase [Quillaja saponaria]
	g1675	1.05594963884598	0.0069290578974225	ABC-type xenobiotic transporter, ABC transporter C family member 5	XP_021848338.1 ABC transporter C family member 5-like [Spinacia oleracea]
	g16805	1.13605268885334	0.0499264221975546		XP_010686496.1 uncharacterized protein LOC104900701 [Beta vulgaris subsp. vulgaris]
	g1681	1.4417279261277	1.37757008031184e-07	Myosin-8 isoform B, Myosin-6, Myosin-J heavy chain, Myosin-6 like (Fragment), Myosin motor domain-containing protein, IQ motif, EF-hand binding site, DNA topoisomerase III	XP_021722130.1 myosin-6-like [Chenopodium quinoa]
	g16853	1.07094385748787	0.002071771952713	PWWP domain-containing protein	XP_021725770.1 uncharacterized protein At1g51745-like [Chenopodium quinoa]
	g16862	1.19878638903357	0.0357438960587679	Cellulose synthase-like protein D3, 1,4-beta-D-xylan synthase, Nucleotide-diphospho-sugar transferase, FAS1 domain-containing protein, Phospholipid/glycerol acyltransferase domain-containing protein	XP_010671117.2 cellulose synthase-like protein D2 [Beta vulgaris subsp. vulgaris]
	g16885	1.39786279844395	2.21257039327971e-05	Peptidase M20 dimerisation domain-containing protein, ALLANTOATE DEIMINASE-RELATED	KAE7995895.1 hypothetical protein FH972_000658 [Carpinus fangiana]
	g16909	1.19890886370869	0.0009622595749121	V-type proton ATPase subunit a	KAF5954098.1 hypothetical protein HYC85_006954 [Camellia sinensis]
	g16938	1.02113353469317	0.0009873394597563	Hexosyltransferase, Polygalacturonate 4-alpha-galacturonosyltransferase, Galacturonosyltransferase 1	RXI06949.1 hypothetical protein DVH24_026085 [Malus domestica]
	g16944	2.16780972602676	0.0127752006770444		KAG8365146.1 hypothetical protein BUALT_Bualt18G0074000 [Buddleja alternifolia]
	g16953	1.16544566852512	0.0162527749490891	galactinol--sucrose galactosyltransferase, Glycoside hydrolase superfamily	WP_263521089.1 Sip1-related alpha-galactosidase [Paucibacter sp. DJ4R-1]
	g17009	1.58306346859851	0.0016184881610052	Glycosyltransferase, Crocetin glucosyltransferase 3, Inositol-3-phosphate synthase-like isoform X1	KAA8527325.1 hypothetical protein F0562_034578 [Nyssa sinensis]
	g1705	1.32167717161505	0.0400138722694228	Nonsense-mediated mRNA decay factor SMG7 isoform X2, Telomerase activating protein Est1, DNA/RNA-binding domain-containing protein, DNA/RNA-binding domain, Telomerase-binding protein EST1A, SMG-7 SUPPRESSOR WITH MORPHOLOGICAL EFFECT ON GENITALIA PROTEIN 7	XP_002272687.3 PREDICTED: protein SMG7 [Vitis vinifera]
	g17064	1.0155255176316	0.0080292281246446	RING-type E3 ubiquitin transferase	KMS95919.1 hypothetical protein BVRB_003780 [Beta vulgaris subsp. vulgaris]
	g17114	1.04489795386694	0.0379245879932341	3-ketoacyl-CoA synthase	GFY96439.1 3-ketoacyl-CoA synthase 16 [Actinidia rufa]
	g17121	1.10558118998441	9.63444393099818e-05	1,3-beta-glucan synthase	XP_021858171.1 callose synthase 9 [Spinacia oleracea]
	g17139	1.3050089465866	0.0004002363316098	Non-intrinsic ABC protein 9, ABC transporter domain-containing protein, CCR4-NOT complex subunit CAF16, ATPase AAA-type core domain-containing protein, Adenosinetriphosphatase	OMO97209.1 hypothetical protein COLO4_14790 [Corchorus olitorius]
	g1714	2.05011507751899	2.36257978472594e-08	Methyltransferase type 11 domain-containing protein	GFP92899.1 putative methyltransferase ddb_g0268948 [Phtheirospermum japonicum]
	g1715	1.6468044749985	0.0180673487407936		KAF8043756.1 hypothetical protein BT93_A1927 [Corymbia citriodora subsp. variegata]
	g17159	1.33400625571048	0.0003399248060667	DmX-like protein 2 isoform A, RAVE complex protein Rav1 C-terminal domain-containing protein, WD repeat containing protein, Transducin family protein / WD-40 repeat family protein	XP_002264136.3 PREDICTED: uncharacterized protein LOC100255258 isoform X1 [Vitis vinifera]
	g17194	3.78799707714904	0.0368456564596017	Nucleotidylyl transferase superfamily protein, GDSL esterase/lipase, Triacylglycerol lipase, Zinc finger FYVE domain containing protein	XP_034675248.1 GDSL esterase/lipase At1g33811 [Vitis riparia]
	g17243	1.04337439008841	0.0030855162167976	UDP-Glycosyltransferase superfamily protein isoform 3, Glycosyl transferase family 1 domain-containing protein, Bursting pollen	XP_010665623.1 uncharacterized protein LOC104882904 isoform X1 [Beta vulgaris subsp. vulgaris]
	g17275	1.14695509284178	0.0001205424828546	Ankyrin repeat-containing protein, PGG domain-containing protein, CASKIN, Ankyrin-repeat protein, INCREASED TOLERANCE TO NACL	XP_021671244.1 ankyrin repeat-containing protein ITN1-like isoform X1 [Hevea brasiliensis]
	g17329	1.06629607825864	0.0039708405957073	Guanine nucleotide-exchange factor, ARM repeat superfamily protein	XP_030957958.1 protein MON2 homolog isoform X2 [Quercus lobata]
	g1735	1.6452280451837	4.48918914747556e-08	HP domain-containing protein, Villin-2, Villin-3, putative, expressed, Villin headpiece, Gelsolin-like domain-containing protein	PON86902.1 Villin [Trema orientale]
	g17388	1.5924481524629	9.70059440985757e-05	Succinate-semialdehyde dehydrogenase, mitochondrial, Succinate-semialdehyde dehydrogenase, Succinic semialdehyde dehydrogenase	KAJ4705756.1 Aldehyde dehydrogenase [Melia azedarach]
	g174	2.55591728604061	0.0023025379991406		XP_023923952.1 putative disease resistance protein RGA4 [Quercus suber]
	g17404	1.09483100787106	0.0020428563972008	Beta-glucuronosyltransferase, Glycosyltransferase family 14 protein, Beta-glucuronosyltransferase GlcAT14A-like isoform X2, Beta-glucuronosyltransferase GlcAT14B, Acetylglucosaminyltransferase, putative, Xylosyltransferase 2, Acetylglucosaminyltransferase, Beta-glucuronosyltransferase GlcAT14A, Core-2/I-branching beta-1,6-N-acetylglucosaminyltransferase family protein, Glucuronosyltransferase, Br…	KAG6689291.1 hypothetical protein I3842_11G167200 [Carya illinoinensis]
	g17416	1.47392203636761	2.8693681933618e-05	Ent-kaurene oxidase, Ent-kaurene monooxygenase, Ent-kaurene oxidase, chloroplastic, Ent-kaurene oxidase-like 3, GA requiring 3	XP_021725180.1 ent-kaurene oxidase, chloroplastic-like isoform X1 [Chenopodium quinoa]
	g17444	1.0522597554698	0.0094851236672692		CBI18964.3 unnamed protein product, partial [Vitis vinifera]
	g17474	1.41050584517141	0.0046572467818093		XP_002266195.1 PREDICTED: trihelix transcription factor GT-2 [Vitis vinifera]
	g17523	1.45145834970776	0.0006441570396244		XP_021846422.1 acyl-CoA-binding domain-containing protein 3 [Spinacia oleracea]
	g17533	1.04782272975515	0.001215051247468	Calcium-transporting ATPase, E1-E2_ATPase domain-containing protein/Cation_ATPase_C domain-containing protein/Cation_ATPase_N domain-containing protein/Hydrolase domain-containing protein (Fragment)	XP_010687183.1 calcium-transporting ATPase 3, endoplasmic reticulum-type isoform X1 [Beta vulgaris subsp. vulgaris]
	g17542	1.25756727616768	1.73564809567873e-05	Squalene monooxygenase	XP_023872649.1 squalene monooxygenase-like [Quercus suber]
	g17592	1.14446122687416	0.0337156924817119	Fe2OG dioxygenase domain-containing protein	XP_034677104.1 probable prolyl 4-hydroxylase 3 [Vitis riparia]
	g17619	1.01174458977806	0.0123470611436506	BTB/POZ domain-containing protein At2g30600, BTB/POZ domain-containing protein isoform 1, BTB domain-containing protein, BTB/POZ domain-containing protein	XP_002270675.1 PREDICTED: BTB/POZ domain-containing protein At2g30600 [Vitis vinifera]
	g17629	1.17103077121553	0.0006634546246258	Tonoplast monosaccharide transporter2, Monosaccharide-sensing protein 2-like, Monosaccharide-sensing protein 2 isoform X1, Monosaccharide-sensing protein 2, Monosaccharide-sensing protein 1, Sugar/inositol transporter, Monosaccharide-sensing protein 3, Major facilitator superfamily (MFS) profile domain-containing protein, Hexose transporter, Sugar transporter, Tonoplastic transporter 1	XP_021283894.1 monosaccharide-sensing protein 2-like [Herrania umbratica]
	g17653	1.80166429979404	0.0150904183659148	ABC transporter domain-containing protein	KAG6743873.1 hypothetical protein POTOM_052576 [Populus tomentosa]
	g17669	1.13524179682384	0.0144929457787847		KAH9621860.1 hypothetical protein KSS87_019601 [Heliosperma pusillum]
	g1777	1.25152827914746	0.0001184514007288	Pre-mRNA-splicing factor prp12, WD40-repeat-containing domain superfamily, Cleavage/polyadenylation specificity factor A subunit N-terminal domain-containing protein, Splicing factor 3B subunit 3, DNA damage-binding protein 1, Pre-mRNA-splicing factor RSE1	KAH7853889.1 hypothetical protein Vadar_007697 [Vaccinium darrowii]
	g17787	1.30531794840946	0.0006072184626065	UDP-glucuronate 4-epimerase 6, UDP-D-glucuronic acid 4-epimerase, Putative UDP-glucuronate 4-epimerase, UDP-glucose 4-epimerase/UDP-sulfoquinovose synthase, NAD-dependent epimerase/dehydratase domain-containing protein, Nucleotide sugar epimerase, NAD dependent epimerase	XP_034685902.1 UDP-glucuronate 4-epimerase 6 [Vitis riparia]
	g17800	4.06109425020629	0.0260285137868475	Sucrose-phosphate synthase	PSS28974.1 Sucrose-phosphate synthase [Actinidia chinensis var. chinensis]
	g17819	2.14755240771294	9.26214375144738e-08	Glutathione reductase	ABI35910.1 glutathione reductase [Rheum australe]
	g17826	1.30142345246639	7.45135502393339e-05	LRR receptor-like serine/threonine-protein kinase RCH1, non-specific serine/threonine protein kinase, Pectate lyase	XP_050239124.1 LRR receptor-like serine/threonine-protein kinase RGI1 [Quercus robur]
	g17904	4.39541468436171	0.0111737426219486		KAH7858711.1 hypothetical protein Vadar_027030 [Vaccinium darrowii]
	g17907	1.0557838070209	6.63773971027597e-05	Cullin family profile domain-containing protein, Cullin-1 isoform X2	XP_012069366.1 cullin-1 [Jatropha curcas]
	g17912	3.83670680968537	2.0583729954225303e-15		XP_047315002.1 CASP-like protein 1E2 [Impatiens glandulifera]
	g17931	2.85502090354945	8.00231953958979e-05		XP_016451575.1 PREDICTED: benzyl alcohol O-benzoyltransferase-like [Nicotiana tabacum]
	g1797	1.17907782197677	0.0008432163823083	Stress response protein NST1, Heavy metal-associated isoprenylated plant protein, C2H2-type domain-containing protein	XP_010693866.2 uncharacterized protein LOC104906763 [Beta vulgaris subsp. vulgaris]
	g17988	1.12262240230324	0.0063710410316707	Protein TIME FOR COFFEE, ATP binding protein, putative	XP_010649886.1 PREDICTED: protein TIME FOR COFFEE isoform X1 [Vitis vinifera]
	g18002	1.20947131086236	0.0007514754041832	non-specific serine/threonine protein kinase	XP_010649893.1 PREDICTED: probable serine/threonine-protein kinase WNK9 [Vitis vinifera]
	g18055	1.11982666077583	0.0110652687515935	Chloride channel protein, CBS domain-containing protein	XP_021859180.1 chloride channel protein CLC-d isoform X1 [Spinacia oleracea]
	g18061	1.00804921235754	0.0140464480296505		XP_034675453.1 uncharacterized protein LOC117906524 [Vitis riparia]
	g18065	1.01488083075567	0.0044373642799358	Protein kinase domain-containing protein, Big map kinase/bmk, Mitogen activated protein kinase, Pkinase domain-containing protein	XP_021854448.1 mitogen-activated protein kinase 15 [Spinacia oleracea]
	g18132	1.56183716525088	2.78544713023415e-06	Photoregulatory zinc-finger protein COP1, E3 ubiquitin-protein ligase COP1, RING-type domain-containing protein, CONSTITUTIVE PHOTOMORPHOGENIC 1, ARABIDOPSIS THALIANA CONSTITUTIVE PHOTOMORPHOGENIC 1, FUSCA 1	XP_002270330.2 PREDICTED: E3 ubiquitin-protein ligase COP1 [Vitis vinifera]
	g18176	1.26119860413339	0.0224081623191522	PB1 domain-containing protein, Octicosapeptide/Phox/Bem1p (PB1) domain-containing protein, Octicosapeptide/Phox/Bem1p (PB1) domain-containing protein / tetratricopeptide repeat (TPR)-containing protein, Heat shock protein 70 (HSP70)-interacting protein, putative	KNA14034.1 hypothetical protein SOVF_111220 [Spinacia oleracea]
	g18212	1.15257574494387	3.65583320171194e-05	Iq-domain 31 isoform 1, IQ calmodulin-binding motif protein	XP_007034846.2 PREDICTED: protein IQ-DOMAIN 14 [Theobroma cacao]
	g18231	2.05622171160792	1.41749061888495e-07	3-ketoacyl-CoA synthase	KAJ4722569.1 3-ketoacyl-CoA synthase [Melia azedarach]
	g18253	1.11564497052969	0.0046743824741009	Oxysterol-binding protein-related protein 1C-like isoform X1, Oxysterol-binding protein-related protein 1C, PH domain-containing protein, Oxysterol-binding protein, putative, Oxysterol-binding protein	KAJ4848197.1 Oxysterol-binding protein- protein 1C [Turnera subulata]
	g18264	1.9997972683797	2.2803689996436e-09	1-phosphatidylinositol-3-phosphate 5-kinase	KAA8546343.1 hypothetical protein F0562_002918 [Nyssa sinensis]
	g18280	3.56100217652428	0.0149756250400103	Alkaline/neutral invertase	KMT20101.1 hypothetical protein BVRB_1g001200 [Beta vulgaris subsp. vulgaris]
	g1835	1.149233006374	0.0015792248647636	feruloyl-CoA 6-hydroxylase, Oxoglutarate/iron-dependent dioxygenase, S-norcoclaurine synthase 1, 2OG-Fe(II) oxygenase superfamily	XP_052188385.1 protein SRG1 [Diospyros lotus]
	g18358	1.3034519727998	0.0048080713309135	Jasmonic acid-amido synthetase JAR1, Jasmonoyl--L-amino acid synthetase JAR4, Indole-3-acetic acid-amido synthetase, GH3 auxin-responsive promoter, Jasmonates resistant 1 (Fragment)	KAJ4728155.1 jasmonic acid-amido synthetase JAR1-like [Melia azedarach]
	g18361	1.4105260045668	0.0001377957138041	Protein kinase domain-containing protein	XP_021850870.1 protein SUPPRESSOR OF PHYA-105 1-like isoform X1 [Spinacia oleracea]
	g18411	1.20567624571533	0.0129720662682441		XP_021767083.1 uncharacterized protein LOC110731538 [Chenopodium quinoa]
	g18412	1.29052238261303	0.0001685184327521	Mediator complex subunit Med12 domain-containing protein, Mediator of RNA polymerase II transcription subunit 12	XP_010670372.2 mediator of RNA polymerase II transcription subunit 12 [Beta vulgaris subsp. vulgaris]
	g18415	1.27268747116459	3.92269625923352e-05	Putative KDEL motif-containing protein 1, Glycosyl transferase CAP10 domain-containing protein, O-glucosyltransferase rumi homolog, Lipopolysaccharide-modifying protein, Protein O-glucosyltransferase 1	KMT20629.1 hypothetical protein BVRB_1g006070 [Beta vulgaris subsp. vulgaris]
	g18488	1.25112807869397	0.0013715053830289	Eukaryotic translation initiation factor eIF-1, SUI1 domain-containing protein	GAV72919.1 SUI1 domain-containing protein, partial [Cephalotus follicularis]
	g18647	1.15575632532742	0.0002477919162049	Low affinity sulfate transporter 3, Solute carrier family 26, STAS domain-containing protein, SULPHATE TRANSPORTER 22	KAA8522507.1 hypothetical protein F0562_013132 [Nyssa sinensis]
	g18676	1.53611840711824	0.0212424727435177	Trichome birefringence-like N-terminal domain-containing protein, PMR5 N-terminal domain, (wild Malaysian banana) hypothetical protein (Fragment), Steroid hormone receptor/ transcription factor, Probable xylan O-acetyltransferase 11	XP_025681475.1 protein trichome birefringence-like 33 [Arachis hypogaea]
	g1868	1.05671572953542	0.0013464568374131	Importin N-terminal domain-containing protein, Exportin-1, EXPORTIN 1, ARABIDOPSIS THALIANA EXPORTIN 1, exportin 1A, HEAT-INTOLERANT 2	XP_021725802.1 protein EXPORTIN 1A-like isoform X1 [Chenopodium quinoa]
	g18720	1.95436916813764	0.0030678945664405	DUF569 domain-containing protein	XP_021771091.1 uncharacterized protein LOC110735216 [Chenopodium quinoa]
	g18721	1.22704095853621	0.0081355730520053	Inositol hexakisphosphate and diphosphoinositol-pentakisphosphate kinase	XP_021660163.1 inositol hexakisphosphate and diphosphoinositol-pentakisphosphate kinase VIP2 isoform X1 [Hevea brasiliensis]
	g18736	2.18873114652998	0.0082720381877227		RVW82623.1 hypothetical protein CK203_037425 [Vitis vinifera]
	g18740	1.68487164600057	0.0003996682734382	Ribosomal protein L34e superfamily protein, Ribosomal protein L34Ae, 60S ribosomal protein L34, ZP domain-containing protein	XP_022134330.1 uncharacterized protein At5g19025-like [Momordica charantia]
	g18751	1.12486081394193	0.0081812381397062	Probable ubiquitin conjugation factor E4, U-box domain-containing protein, E3 ubiquitin-protein ligase pub1, Putative aminoacyltransferase, E1 ubiquitin-activating enzyme, Ubiquitin-protein ligase, U-box domain-containing protein isoform 1, Mutant, snc1 -enhancing 3, r Ubiquitin Fusion Degradation Protein2	XP_015879864.3 probable ubiquitin conjugation factor E4 [Ziziphus jujuba var. spinosa]
	g1878	1.59981641646024	9.08425694296351e-08	Hexosyltransferase	KAJ4851229.1 Beta-1,3-galactosyltransferase 2 [Turnera subulata]
	g18886	1.15626649086921	0.0129720662682441	Glycosyltransferase STELLO2, Glycosyltransferase STELLO1, Glycosyl transferase 64 domain-containing protein, Transferase, transferring glycosyl groups, DUF288 domain-containing protein, Transmembrane protein	WDD38952.1 glycosyltransferase STELLO [Fagopyrum tataricum]
	g18921	2.01579495186305	0.0497400849091847	Carboxypeptidase	KAH9774351.1 serine carboxypeptidase-like 40 [Citrus sinensis]
	g18925	1.0347654349984	0.0005257551051936	Ancestral coatomer element 1 Sec16/Sec31 domain-containing protein, Transducin family protein / WD-40 repeat family protein isoform 1, Protein transport protein SEC31 homolog B, Guanine nucleotide-binding protein, beta subunit	XP_034703152.1 protein transport protein SEC31 homolog B isoform X2 [Vitis riparia]
	g1902	1.91523036598408	4.54130686353538e-06	Acid beta-fructofuranosidase-like isoform X2, beta-fructofuranosidase, Fructan 6-exohydrolase, Beta-fructofuranosidase, cell wall isozyme-like, Concanavalin A-like lectin/glucanases superfamily (Fragment)	AEB66649.2 vacuole invertase [Rumex dentatus]
	g19031	1.11206912577418	0.0017494927257011	Paired amphipathic helix protein Sin3-like 2, Histone deacetylase interacting domain-containing protein	KAA8530290.1 hypothetical protein F0562_004999 [Nyssa sinensis]
	g19039	1.85543338867009	0.0016728167373315	HTH myb-type domain-containing protein	XP_010690776.2 telomere repeat-binding protein 3 [Beta vulgaris subsp. vulgaris]
	g19054	1.71735955687954	8.86365150468985e-05	PIP1 aquaporin, Plasma membrane intrinsic protein 1-4, Aquaporin, Water channel protein, RNase H type-1 domain-containing protein	ACC85598.1 aquaporin [Knorringia sibirica]
	g19065	1.21998525675236	0.0001853502348064	CELLULOSE-SYNTHASE LIKE C5, Cellulose-synthase-like C5, Glycosyltransferase 2-like domain-containing protein, Beta-mannan synthase, Transferase, transferring glycosyl groups, putative, CELLULOSE-SYNTHASE LIKE C4, Cellulose-synthase-like C4	XP_010685175.1 probable xyloglucan glycosyltransferase 5 [Beta vulgaris subsp. vulgaris]
	g19102	2.8008966758381	7.63622979957615e-14		XP_010685287.1 protein DEEPER ROOTING 1 isoform X1 [Beta vulgaris subsp. vulgaris]
	g19148	1.36184233407876	1.93865443757884e-05	Tyrosine-protein kinase ephrin type A/B receptor-like domain-containing protein, Rit1 N-terminal domain-containing protein, Glycine-rich protein, Thyroglobulin	XP_021739090.1 uncharacterized protein LOC110705512 [Chenopodium quinoa]
	g19190	1.23457605964121	0.0281503195724113		XP_010670768.2 polyadenylate-binding protein-interacting protein 6 [Beta vulgaris subsp. vulgaris]
	g19193	1.74171874241752	9.88490227645426e-05		XP_021772763.1 universal stress protein A-like protein [Chenopodium quinoa]
	g19209	2.54310733456417	5.42359116648622e-13	DUF642 domain-containing protein, Allergen Act d 3, GTP-binding nuclear protein Ran-3, Galactose-binding-like domain superfamily	XP_021659986.1 uncharacterized protein LOC110649632 isoform X1 [Hevea brasiliensis]
	g19218	1.07349763290918	0.0183529648249172	Single-stranded nucleic acid binding R3H, SUZ domain-containing protein	XP_048442057.1 uncharacterized protein LOC103928664 [Pyrus x bretschneideri]
	g19242	1.4260950339008	0.0332998021826998	Ribosome biogenesis protein BMS1/TSR1 C-terminal domain-containing protein	KAF8394006.1 hypothetical protein HHK36_020208 [Tetracentron sinense]
	g1925	1.45002348998095	0.0025757928036513	Xyloglucan galactosyltransferase XLT2, Exostosin GT47 domain-containing protein, Glycosyltransferase 18, Galactosyltransferase-like protein	XP_021730198.1 xyloglucan galactosyltransferase XLT2-like [Chenopodium quinoa]
	g19261	1.20623165125758	0.0108925157142091	Methyl-CpG-binding domain-containing protein 9, 7-dimethyl-8-ribityllumazine synthase family protein, Bromodomain domain-containing protein/PHD domain-containing protein/MBD domain-containing protein/FYRN domain-containing protein/FYRC domain-containing protein (Fragment), Zinc finger, PHD-type, Putative histone acetyltransferase chromatin regulator PHD family, Methyl-CpG binding domain-containin…	XP_010666872.1 methyl-CpG-binding domain-containing protein 9 [Beta vulgaris subsp. vulgaris]
	g19282	1.44910254103755	0.003547165121592	Tetraspanin-6, Putative tetraspanin/Peripherin, Tetraspanin, Tetraspanin-6 like, Tetraspanin-6 isoform X1, Tetraspannin domain-containing protein, Senescence-associated protein	XP_002312022.2 tetraspanin-6 [Populus trichocarpa]
	g19403	1.49581122319359	0.0378606505282981	Clu domain-containing protein, REDUCED CHLOROPLAST COVERAGE 2, Clustered mitochondria protein isoform X4, Tetratricopeptide repeat (TPR)-like superfamily protein isoform 1, Tetratricopeptide-like helical	XP_003633167.1 PREDICTED: protein TSS [Vitis vinifera]
	g19437	1.03877142112303	0.0178832010825098	Chloride channel protein, CBS domain-containing protein	XP_015893920.2 putative chloride channel-like protein CLC-g [Ziziphus jujuba var. spinosa]
	g19450	1.0238284421293	0.0289809889949932	Phosphoinositide-binding clathrin adaptor, ENTH domain-containing protein, AP180 N-terminal domain containing protein, ENTH/ANTH/VHS superfamily protein isoform 1, Putative ANTH domain-containing protein	XP_021673905.1 putative clathrin assembly protein At5g35200 [Hevea brasiliensis]
	g19494	1.17853109425496	0.0009542906543854	Inactive serine/threonine-protein kinase lvsG, Serine/threonine kinases,protein tyrosine kinases,ATP binding,protein kinases isoform 1, Regulatory associated protein of TOR, WD40 domain-containing protein/Beach domain-containing protein, S-adenosylmethionine synthase family protein, BEACH domain-containing protein, Wd repeat domain, Protein kinase domain-containing protein, Green fluorescent seed…	XP_021752390.1 protein GFS12-like isoform X2 [Chenopodium quinoa]
	g1950	1.248779892135	0.0155669963730236	GPI ethanolamine phosphate transferase 3	XP_021838526.1 GPI ethanolamine phosphate transferase 3 [Spinacia oleracea]
	g19550	1.52641804115502	0.0002122743183856	ABC-type xenobiotic transporter, ABC transporter C family member 3	BAF63397.1 multidrug resistance-associated protein [Fagopyrum esculentum]
	g19556	1.39988403047598	0.0058071348685508	Protein PLASTID MOVEMENT IMPAIRED 1-RELATED 1, Peptidoglycan-binding Lysin subgroup, C2 NT-type domain-containing protein, EEIG1/EHBP1 N-terminal domain-containing protein, LysM domain-containing protein	XP_021729974.1 protein PLASTID MOVEMENT IMPAIRED 1-RELATED 1-like [Chenopodium quinoa]
	g19559	4.21530495674935	0.0028021766347079		KAJ6978456.1 hypothetical protein NC653_026763 [Populus alba x Populus x berolinensis]
	g19597	1.27243917358377	0.0123535085687947	Globin family profile domain-containing protein	XP_038891898.1 non-symbiotic hemoglobin 2 [Benincasa hispida]
	g19603	1.44137958360927	0.0016373157640309		XP_021718112.1 zinc finger CCCH domain-containing protein 44 [Chenopodium quinoa]
	g19661	1.24493062289134	0.030045556815557	Clade XVI lectin receptor kinase, non-specific serine/threonine protein kinase, Putative concanavalin A-like lectin/glucanase domain, Serine/threonine-protein kinase Mps1	WDD38931.1 A-like lectin protein [Fagopyrum tataricum]
	g1973	2.8788551002983	0.0253548543862689	Putative inactive receptor kinase, Protein kinase domain-containing protein	XP_021643331.1 probable inactive receptor kinase At4g23740 isoform X3 [Hevea brasiliensis]
	g19756	3.02952743955753	1.29307949638123e-06	ACT domain-containing protein ACR	XP_010696293.1 ACT domain-containing protein ACR10 [Beta vulgaris subsp. vulgaris]
	g19765	1.17700979066412	0.0034504113864503	Methyltransferase type 11 domain-containing protein	XP_021749466.1 uncharacterized protein LOC110715206 [Chenopodium quinoa]
	g19781	1.16355892283056	0.0021081772883845	BAHD acyltransferase DCR, ANTHOCYANIN 5-AROMATIC ACYLTRANSFERASE, Putative shikimate O-hydroxycinnamoyltransferase, Chloramphenicol acetyltransferase-like domain-containing protein, HXXXD-type acyl-transferase family protein, Transferase, Acetyltransferase	GFP85064.1 bahd acyltransferase dcr [Phtheirospermum japonicum]
	g19879	5.24688141257306	0.0243715161079817	non-reducing end alpha-L-arabinofuranosidase	XP_021749277.1 alpha-L-arabinofuranosidase 1-like [Chenopodium quinoa]
	g19929	1.43179812967777	0.0001323229244605	Transformation/transcription domain-associated protein isoform X1, Phosphatidylinositol 3- and 4-kinase family protein with FAT domain isoform 1, Transformation transcription domain-associated isoform X4, ATPase, V1 complex, subunit H, Phosphatidylinositol 3-/4-kinase, Transformation/transcription domain-associated protein, Transcription-associated protein 1, Non-specific serine/threonine protein…	XP_021727553.1 transcription-associated protein 1-like isoform X2 [Chenopodium quinoa]
	g1993	1.0866773163215	0.0207054983003545		XP_010672916.1 uncharacterized protein LOC104889402 [Beta vulgaris subsp. vulgaris]
	g19949	1.51117110445582	0.0002260200848445	Virilizer N-terminal domain-containing protein, Embryo defective 2016, Helicase ATP-binding domain-containing protein, BTB domain-containing protein	XP_010677830.1 protein virilizer homolog isoform X1 [Beta vulgaris subsp. vulgaris]
	g19996	2.32330486010228	3.54980727852942e-06	Delta-1-pyrroline-5-carboxylate synthase	XP_010263774.1 PREDICTED: delta-1-pyrroline-5-carboxylate synthase isoform X1 [Nelumbo nucifera]
	g20106	1.13007704047184	0.0011822394028619	ARF guanine-nucleotide exchange factor GNOM, SEC7 domain-containing protein, Pattern formation protein EMB30, Armadillo-type fold	XP_010663244.1 PREDICTED: ARF guanine-nucleotide exchange factor GNOM [Vitis vinifera]
	g20123	1.32785720411156	1.83288881798515e-07	non-specific serine/threonine protein kinase	XP_021299996.1 probable leucine-rich repeat receptor-like protein kinase At5g49770 [Herrania umbratica]
	g2021	2.54710586180157	4.99370364704878e-05		XP_034681878.1 uncharacterized protein LOC117911581 [Vitis riparia]
	g20294	1.12777171881854	0.0365457404266715	PROTEIN CHUP1 CHLOROPLASTIC, Variant 2, Hydroxyproline-rich glycoprotein family protein	XP_034690054.1 protein CHUP1, chloroplastic [Vitis riparia]
	g20296	1.00871376739212	0.0333504163122982		KAA8532782.1 hypothetical protein F0562_032815 [Nyssa sinensis]
	g2031	1.31586827357744	0.0004527309864833	Hexosyltransferase	XP_018841551.1 probable galacturonosyltransferase 3 isoform X2 [Juglans regia]
	g20320	5.35885471736136	0.0457966830703568		XP_021841704.1 long-chain-alcohol O-fatty-acyltransferase-like [Spinacia oleracea]
	g20377	1.60245185179401	9.60627065194965e-07	Peptide-methionine (R)-S-oxide reductase	KAI3457588.1 hypothetical protein Pfo_014251 [Paulownia fortunei]
	g2041	1.21379287092443	0.0237187023237858	SET-domain transcriptional regulator-like protein, putative, Histone-lysine N-methyltransferase ATXR7, Histone-lysine N-methyltransferase SETD1, Histone-lysine N-methyltransferase SETD1B, SET domain-containing protein	KAF5943162.1 hypothetical protein HYC85_020804 [Camellia sinensis]
	g20417	1.47304457149406	6.14329092570616e-10	White-brown complex protein 11, Putative sulfate-transporting ATPase, ABC transporter domain-containing protein, Transporter, ABC superfamily (Breast cancer resistance protein), ATP-binding cassette transporter, Adenosinetriphosphatase, ARABIDOPSIS THALIANA WHITE-BROWN COMPLEX HOMOLOG PROTEIN 11, CUTICULAR DEFECT AND ORGAN FUSION 1	EEF36788.1 ATP-binding cassette transporter, putative [Ricinus communis]
	g2048	1.4626419618648	2.84256227792354e-06	Kinase interacting (KIP1-like) family protein, putative, NAB domain-containing protein, Prefoldin, CAP-Gly domain-containing linker protein 1, Networked 1D	XP_010679098.2 protein NETWORKED 1D [Beta vulgaris subsp. vulgaris]
	g20511	2.12028176066717	3.74341112003458e-06	Protein dehydration-induced 19 C-terminal domain-containing protein	GKU92811.1 hypothetical protein SLEP1_g6486 [Shorea leprosula]
	g2055	1.62312776196585	6.82698227535364e-08	BEACH-type PH domain-containing protein, PH-BEACH domain, WD repeat and FYVE domain-containing protein 3, BEACH domain-containing protein, Transmembrane emp24 domain-containing protein p24beta3-like, Concanavalin A-like lectin/glucanase domain superfamily, SPIRRIG, Beach-Domain Homolog A1, BEIGE/BEACH-RELATED	KAJ4727405.1 BEACH domain [Melia azedarach]
	g20552	1.0559188464531	0.002922502098877	Methyltransferase type 11 domain-containing protein, Sterol 24-C-methyltransferase, S-adenosyl-L-methionine-dependent methyltransferases superfamily protein	XP_038704414.1 uncharacterized protein LOC120000407 [Tripterygium wilfordii]
	g20553	1.19723735990229	0.0007971791222223	Pectate lyase	XP_049350523.1 probable pectate lyase 5 [Solanum verrucosum]
	g2062	1.03735915959263	0.002374518161825	Pyruvate kinase	XP_010679146.2 pyruvate kinase isozyme A, chloroplastic [Beta vulgaris subsp. vulgaris]
	g20669	1.62204174518227	0.0002829660317821	Receptor-like protein kinase	KNA20025.1 hypothetical protein SOVF_056170 [Spinacia oleracea]
	g20675	1.58826122378142	0.0004469189641296	F-box/kelch-repeat protein SKIP11, F-box kelch-repeat SKIP11-like, F-box/kelch-repeat protein At1g26930, Putative kelch-type beta propeller, Kelch repeat type 1, Putative galactose oxidase, beta-propeller, F-box domain-containing protein	AFD02178.1 putative kelch repeat containing F-box protein [Persicaria minor]
	g20765	1.63172491705923	1.06784103916576e-05	ACT domain-containing protein ACR	XP_021718357.1 ACT domain-containing protein ACR4-like [Chenopodium quinoa]
	g20774	2.21356897127735	8.84785320389281e-07		KAA8532824.1 hypothetical protein F0562_033060 [Nyssa sinensis]
	g20776	1.61415751085367	0.007255259677319		XP_019259332.1 PREDICTED: uncharacterized protein LOC109237475 [Nicotiana attenuata]
	g20811	1.25847806240334	0.0011407489869218	Ethylene receptor, Histidine kinase domain-containing protein, GAF domain-containing protein	ESR55477.1 hypothetical protein CICLE_v10019003mg [Citrus clementina]
	g20867	1.00741295171275	0.0465286484584011	AB hydrolase-1 domain-containing protein, Putative peptidase S9, serine active, alpha/Beta hydrolase, Elongator complex protein 2-like, Lamin-L(III) like, Alpha/beta hydrolase family protein, Auxin-responsive protein, LYSOSOMAL ACID LIPASE-RELATED, Serine aminopeptidase S33 domain-containing protein	KAI7998804.1 hypothetical protein LOK49_LG10G00780 [Camellia lanceoleosa]
	g20935	1.72588731719211	0.0024763770137221	E3 ubiquitin-protein ligase At4g11680 family, Zinc finger, RING-type, E3 ubiquitin protein ligase RIE1, RING-type domain-containing protein, Integrator complex subunit 11, TARGET OF ERK KINASE MPK-1, TRANSCRIPTION FACTOR C2H2 FAMILY-RELATED	XP_023922516.1 E3 ubiquitin protein ligase RIE1 [Quercus suber]
	g20954	1.48260125206174	0.0049668038063712	Transmembrane protein 214-A, GCF C-terminal domain-containing protein	GAV76709.1 DUF2359 domain-containing protein [Cephalotus follicularis]
	g20959	1.19803362482689	1.00649559218915e-05	Probable inactive purple acid phosphatase 29, Calcineurin-like phosphoesterase domain-containing protein	XP_021611009.1 probable inactive purple acid phosphatase 29 [Manihot esculenta]
	g20963	1.07988521631195	0.0285228452228295	Aspartic proteinase PCS1, Receptor-like kinase 1, Peptidase A1 domain-containing protein, Xylanase inhibitor N-terminal, Putative nepenthesin, Aspartyl protease	XP_011001546.1 PREDICTED: aspartic proteinase PCS1-like [Populus euphratica]
	g20999	2.00806941890579	0.0004265241268763	Corticosteroid 11-beta-dehydrogenase, putative, 11-beta-hydroxysteroid dehydrogenase 1B-like	KAB2609096.1 11-beta-hydroxysteroid dehydrogenase 1B-like [Pyrus ussuriensis x Pyrus communis]
	g21035	1.55151352786793	3.58480019743223e-05	mannose-6-phosphate isomerase	KAH7850898.1 hypothetical protein Vadar_004405 [Vaccinium darrowii]
	g21036	1.27444426645334	0.0001408199794888	3-ketoacyl-CoA synthase	XP_031109382.1 3-ketoacyl-CoA synthase 5-like [Ipomoea triloba]
	g21102	1.58879927089394	0.0137638091688788	Basic helix-loop-helix family protein, BHLH domain-containing protein	KAF3971377.1 hypothetical protein CMV_005007 [Castanea mollissima]
	g21134	1.39669395162121	0.0154652047724251	Scarecrow-like protein 3, GRAS protein (Fragment), Scarecrow-like protein 3-like transcript variant X1	KAJ4711574.1 scarecrow-like protein 3 [Melia azedarach]
	g21174	1.9412065814495	0.0008357816345187	non-specific serine/threonine protein kinase	XP_021597406.1 CBL-interacting serine/threonine-protein kinase 25 [Manihot esculenta]
	g21183	1.13058261235153	0.0025364199282447	GPI inositol-deacylase, Alpha/Beta hydrolase fold	KAI8031925.1 GPI inositol-deacylase [Camellia lanceoleosa]
	g21294	1.45126881526835	0.0096928075484372	SMP-30/Gluconolactonase/LRE-like region domain-containing protein	XP_024642073.1 uncharacterized protein LOC112422717 [Medicago truncatula]
	g21364	1.58936869101392	0.0210461268878472	K(+) efflux antiporter 3, chloroplastic, Regulator of K+ conductance N-terminal, RCK N-terminal domain-containing protein, Peptide methionine sulfoxide reductase MrsB, Glutathione-regulated potassium-efflux system protein, MsrB domain-containing protein, NAD(P)-binding domain superfamily	XP_010275512.1 PREDICTED: K(+) efflux antiporter 3, chloroplastic [Nelumbo nucifera]
	g21385	1.82300867016593	0.0182526911641682	Metal-nicotianamine transporter YSL1, Metal-nicotianamine transporter, Metal-nicotianamine transporter YSL1 Protein YELLOW STRIPE LIKE 1, Metal-nicotianamine transporter YSL3, Metal-nicotianamine transporter YSL9, Oligopeptide transporter OPT superfamily	KAA8525721.1 hypothetical protein F0562_007576 [Nyssa sinensis]
	g21446	1.81415056588705	0.0002057491243874	Myb-like domain-containing protein	KMT05626.1 hypothetical protein BVRB_7g167650 isoform B [Beta vulgaris subsp. vulgaris]
	g21457	2.87428785834135	0.0012651984917133
	g21466	1.01172175139499	0.0036961453206335	Ethylene receptor, histidine kinase	AAB68819.1 ethylene receptor [Rumex palustris]
	g21469	1.18567382108707	0.002296103330353	Exocyst complex component, MHD2 domain-containing protein	XP_021855686.1 exocyst complex component SEC15B [Spinacia oleracea]
	g21470	1.56334966146585	0.0039895749541802		KAE8009462.1 hypothetical protein FH972_005899 [Carpinus fangiana]
	g21472	2.46248966943772	2.5684373632397e-05	Protein induced upon tuberization, Protein SENESCENCE-ASSOCIATED GENE 21, mitochondrial	ADP23916.1 late embryogenesis abundant protein [Sesuvium portulacastrum]
	g21474	1.09899067209572	0.0259578424557936	Transcription repressor MYB4, R2R3 Myb1 transcription factor, Transcription factor MYB32 (Fragment), SANT/Myb domain, MYB14 transcription factor, Myb-related protein 4, MYB transcription factor, Transcription repressor MYB6, MYB15 transcription factor	QQY99952.1 R2R3 MYB transcription factor [Fagopyrum esculentum]
	g21493	3.572258434705	0.0002429287925093		XP_021846738.1 dirigent protein 23-like [Spinacia oleracea]
	g21509	1.29151422682241	0.0162527749490891	Glutamate decarboxylase, Pyridoxal phosphate-dependent transferase	XP_021604330.1 glutamate decarboxylase 1 [Manihot esculenta]
	g2153	1.50199327442001	0.0421277991292095	Lysosomal Pro-X carboxypeptidase	XP_019176721.1 PREDICTED: lysosomal Pro-X carboxypeptidase-like [Ipomoea nil]
	g21558	1.66437613553987	0.0004451624720327	peroxidase	KMT18880.1 hypothetical protein BVRB_2g029820 isoform B [Beta vulgaris subsp. vulgaris]
	g21619	1.0775728972876	0.0006108522481281		XP_024980295.1 mechanosensitive ion channel protein 10-like [Cynara cardunculus var. scolymus]
	g21709	1.04082552500393	0.0486133544737832	E3 ubiquitin-protein ligase MARCH8, Zinc finger, RING-CH-type, RING-CH-type domain-containing protein, Membrane associated ring finger 1 8	PSR96992.1 E3 ubiquitin-protein like [Actinidia chinensis var. chinensis]
	g21714	1.59146090201468	0.0085192679709612	P-loop containing nucleoside triphosphate hydrolases superfamily protein, UvrD-like helicase ATP-binding domain-containing protein, Senataxin	XP_021720290.1 uncharacterized protein LOC110687947 [Chenopodium quinoa]
	g21739	2.82612637233367	0.0242214753401775	chitinase, Chitin-binding type-1 domain-containing protein, Endochitinase EP3	XP_030463153.1 endochitinase EP3-like [Syzygium oleosum]
	g21753	1.5544004497629	5.11881345572888e-05	DUF676 domain-containing protein	XP_002271414.2 PREDICTED: putative lipase ROG1 isoform X3 [Vitis vinifera]
	g21786	1.76417457171348	1.89823101623189e-06	ceramide glucosyltransferase	KMT03204.1 hypothetical protein BVRB_8g197530 [Beta vulgaris subsp. vulgaris]
	g21791	1.80796051172575	4.71901747271843e-10	protein-serine/threonine phosphatase	XP_010095347.1 probable protein phosphatase 2C 6 [Morus notabilis]
	g21792	1.38532603671651	0.0013810044016044	Avr9/Cf-9 rapidly elicited protein 146	KAJ4708519.1 Avr9/Cf-9 rapidly elicited protein [Melia azedarach]
	g21842	1.18207418860702	0.001536451626725		XP_021850576.1 uncharacterized protein LOC110790124 isoform X2 [Spinacia oleracea]
	g21878	1.3810425161228	0.0001373960854006	Topless- protein 4, WUS-interacting protein 2, CTLH domain-containing protein, WD-repeat protein, putative, WD40 domain-containing protein, Vegetative incompatibility protein HET-E-1	XP_028189271.1 topless-related protein 4-like isoform X1 [Glycine soja]
	g21919	1.99263603120512	1.44801344465831e-12	Proton-dependent oligopeptide transporter family, Solute carrier family 15 (Peptide/histidine transporter), member 3/4, Nitrate transporter, Major facilitator superfamily (MFS) profile domain-containing protein	XP_038696927.1 protein NRT1/ PTR FAMILY 6.2-like [Tripterygium wilfordii]
	g21995	1.70511036278109	0.0108447125668016	Patatin, Phospholipase A I, PNPLA domain-containing protein	XP_021719674.1 phospholipase A I-like [Chenopodium quinoa]
	g22063	1.3648841293979	0.0176329666875036	non-specific serine/threonine protein kinase	XP_028112136.1 protein kinase G11A [Camellia sinensis]
	g22086	3.60752765151616	0.0382685735277672	Phospholipase A1	XP_038888034.1 phospholipase A1-IIgamma-like [Benincasa hispida]
	g22089	1.14938650866258	0.0006412406015377	Trichome birefringence-like N-terminal domain-containing protein, PMR5 N-terminal domain, PC-Esterase	XP_038900997.1 protein trichome birefringence-like 39 [Benincasa hispida]
	g22140	1.46282077613468	0.0259034290305832	E3 ubiquitin-protein ligase RMA	KAA8526391.1 hypothetical protein F0562_008406 [Nyssa sinensis]
	g22164	1.73923395634278	0.027814074902128	Glucose-6-phosphate 1-dehydrogenase	XP_010111634.1 glucose-6-phosphate 1-dehydrogenase, cytoplasmic [Morus notabilis]
	g2218	1.46569729485082	0.0016897597671796		KAG7952929.1 hypothetical protein I3843_12G084700 [Carya illinoinensis]
	g22192	1.33432759680675	0.0001732968440824	Fimbrin-1 isoform A, Fimbrin-like protein 2, CH domain-containing protein, Calponin-homology (CH) domain-containing protein	XP_010693550.2 fimbrin-5 [Beta vulgaris subsp. vulgaris]
	g22193	1.36282389675927	1.19971965188002e-05	Ferrochelatase, Ferrochelatase-2, chloroplastic	XP_021849587.1 ferrochelatase-2, chloroplastic [Spinacia oleracea]
	g22243	1.40231824635705	0.0001794936651672	non-specific serine/threonine protein kinase	POO01486.1 Calcium/calmodulin-dependent/calcium-dependent protein kinase [Trema orientale]
	g22267	1.01149315862487	0.0016138213583696	Palmitoyl-protein thioesterase 1, Palmitoyl-protein hydrolase (Fragment)	KAH7864282.1 hypothetical protein Vadar_027769 [Vaccinium darrowii]
	g22273	1.21865120788002	0.0369738141521961		XP_030945712.1 anthranilate N-benzoyltransferase protein 1-like [Quercus lobata]
	g22310	1.22704901464735	0.000106153683434	Oligopeptide transporter 4, FBD domain-containing protein	WCJ18173.1 oligopeptide transporter 4 [Euphorbia peplus]
	g22349	1.70802639562003	0.0006273190152888	Embryogenesis-associated protein EMB8	XP_010656085.1 PREDICTED: uncharacterized protein LOC100249222 isoform X1 [Vitis vinifera]
	g22401	3.17861999946348	1.8818834747157798e-11	Plasma membrane ATPase	XP_052199700.1 plasma membrane ATPase 4 [Diospyros lotus]
	g22444	1.74205410572442	1.50039674662953e-08		XP_021748223.1 BAG family molecular chaperone regulator 6-like [Chenopodium quinoa]
	g22453	1.08130171011005	0.0413877164358922	Mitogen-activated protein kinase mmk2, Mitogen-activated protein kinase	GKU88062.1 hypothetical protein SLEP1_g2371 [Shorea leprosula]
	g2249	1.1987447782338	0.0022604788158298	Mitogen-activated protein kinase kinase kinase YODA, Mitogen-activated protein kinase kinase kinase ANP1, Protein kinase domain-containing protein, ATP binding protein, putative, Pkinase domain-containing protein	KAA8522421.1 hypothetical protein F0562_013218 [Nyssa sinensis]
	g22527	2.35436301469165	1.18493329415473e-12	Receptor-like protein kinase HERK 1, Hercules receptor kinase 1, Protein kinase domain-containing protein, Receptor-like protein kinase THESEUS 1	XP_010669778.2 probable receptor-like protein kinase At5g59700 [Beta vulgaris subsp. vulgaris]
	g22558	2.21660972192206	1.90135273232318e-06	Glycosyltransferase 2-like domain-containing protein, Cellulose-synthase-like C5, Glycosyl transferase, RNase H type-1 domain-containing protein, Cellulose-synthase-like C4 isoform 1	XP_023876791.1 xyloglucan glycosyltransferase 4 [Quercus suber]
	g22634	2.93040364680195	4.13185212813734e-05		XP_016705389.1 auxin-induced protein 22B [Gossypium hirsutum]
	g2266	1.10984074099775	0.0147766348245638	[Histone H3]-trimethyl-L-lysine(4) demethylase, JmjC domain-containing protein, PHD-type domain-containing protein	XP_010695166.1 lysine-specific demethylase 5B isoform X1 [Beta vulgaris subsp. vulgaris]
	g22664	1.10747800051642	0.001376816455714	Autophagy-related protein 18h, BCAS3 domain-containing protein, Histidine-containing phosphotransfer peotein, WD40-repeat-containing domain superfamily, WD-40 repeat containing protein, procollagen-proline 4-dioxygenase, Protein kinase domain-containing protein	KMT13548.1 hypothetical protein BVRB_4g083240 [Beta vulgaris subsp. vulgaris]
	g22679	1.06073071619268	0.0009017346309113	Calpain-type cysteine protease DEK1, Dffective kernel 1, Calpain catalytic domain-containing protein, Phytocalpain, Peptidase C2	XP_040993198.1 calpain-type cysteine protease DEK1-like [Juglans microcarpa x Juglans regia]
	g22753	1.22345228191623	0.0030459179644148	Sulfate transporter 3.1, STAS domain-containing protein, Sulfate/bicarbonate/oxalate exchanger and transporter sat-1	XP_038724262.1 sulfate transporter 3.1-like [Tripterygium wilfordii]
	g2280	1.48929248345407	1.61603760368746e-05	C2 NT-type domain-containing protein	XP_010676486.2 myosin-9 [Beta vulgaris subsp. vulgaris]
	g22853	1.55579409924681	0.004904794157542	Phospholipase	XP_021852694.1 phospholipase D zeta 1 isoform X2 [Spinacia oleracea]
	g22871	1.04201307642003	0.006380114469183	Xyloglucan 6-xylosyltransferase, Glycosyltransferase 34, CAMTA domain class transcription factor, Galactosyl transferase	XP_010666578.2 xyloglucan 6-xylosyltransferase 2 [Beta vulgaris subsp. vulgaris]
	g22881	2.10905181700428	0.004845558381746	Tip elongation aberrant protein 1 isoform X2, Acyl-CoA-binding domain-containing protein 4, Acyl-CoA-binding domain-containing protein 6, Acyl-CoA-binding domain-containing protein 4-like, Putative kelch-type beta propeller, galactose oxidase, beta-propeller, Putative acyl-CoA-binding domain-containing protein 5 (Fragment), Putative kelch-type beta propeller, ACB domain-containing protein, Host c…	KAE8076726.1 hypothetical protein FH972_015358 [Carpinus fangiana]
	g22900	1.12544995951958	0.0017172093352211	Serine/threonine-protein kinase tricorner, non-specific serine/threonine protein kinase, Calcium-binding EF-hand family protein isoform 1, Serine/threonine protein	KAA8527776.1 hypothetical protein F0562_035355 [Nyssa sinensis]
	g22901	1.58300234749037	1.34041781591279e-08	Methyltransferase	KMT16604.1 hypothetical protein BVRB_3g048910 [Beta vulgaris subsp. vulgaris]
	g22907	1.39795025278254	3.51475633270883e-05	Ethylene receptor	XP_010672129.1 ethylene receptor 2 [Beta vulgaris subsp. vulgaris]
	g22940	1.12947459494348	0.0006867601260648	Lunapark domain-containing protein, INTEGRAL MEMBRANE METAL-BINDING FAMILY PROTEIN (DUF2296)	KAH9617180.1 hypothetical protein KSS87_000943, partial [Heliosperma pusillum]
	g22955	1.61573312580935	0.0142843184971778	Glycosyl-hydrolase family 116 N-terminal domain-containing protein	OMO93065.1 hypothetical protein CCACVL1_06643 [Corchorus capsularis]
	g22978	1.20488641330857	0.0013842139196105	Protein NO VEIN C-terminal domain-containing protein, Putative arp2/3 complex 20 kD subunit, Sacsin	XP_010650288.1 PREDICTED: uncharacterized protein LOC100258878 [Vitis vinifera]
	g22989	1.32477695261834	3.24592556851052e-05	UDP-glucuronate 4-epimerase 6, UDP-glucuronate 4-epimerase 3, Putative UDP-glucuronate 4-epimerase 6-like, UDP-glucuronate 4-epimerase 4, UDP-glucose 4-epimerase/UDP-sulfoquinovose synthase, NAD-dependent epimerase/dehydratase domain-containing protein, NAD(P)-binding domain superfamily, Nucleotide sugar epimerase	GFY93023.1 UDP-D-glucuronate 4-epimerase 6 [Actinidia rufa]
	g22999	1.59321496301731	0.0012226414146162	Xyloglucan endotransglucosylase/hydrolase	XP_034684920.1 xyloglucan endotransglucosylase/hydrolase 2-like [Vitis riparia]
	g23006	1.75765994695632	3.20000492180817e-06		KAJ7979140.1 putative Transcription factor [Quillaja saponaria]
	g23018	1.25291002031628	0.0343166778004919	Protein PHYTOCHROME KINASE SUBSTRATE 4-like	CAA3033046.1 Hypothetical predicted protein [Olea europaea subsp. europaea]
	g23042	1.5902936407833	0.0456674695090485	Plant-drug/metabolite exporter, Auxin-induced protein 5NG4 (Fragment), EamA domain-containing protein	XP_044506898.1 WAT1-related protein At5g07050-like [Mangifera indica]
	g23054	2.02529314233	0.0211955560925545		ADB85254.1 putative disease resistance protein [Phyllostachys edulis]
	g23089	1.45203373393151	0.0029333491420332	Mitogen-activated protein kinase tyrosine protein phosphatase sdp1, Triacylglycerol lipase SDP1, PNPLA domain-containing protein, TAG lipase/ steryl ester hydrolase/ phospholipase A2/ LPA acyltransferase, Patatin-like phospholipase domain, Acyl transferase/acyl hydrolase/lysophospholipase, Patatin domain-containing protein/DUF3336 domain-containing protein	RVW92138.1 Triacylglycerol lipase SDP1 [Vitis vinifera]
	g23098	1.23466778207715	0.0456738693790941		KAH9617094.1 hypothetical protein KSS87_012899 [Heliosperma pusillum]
	g23124	1.58835431077989	3.58480019743223e-05	magnesium chelatase	GKV27580.1 hypothetical protein SLEP1_g36740 [Shorea leprosula]
	g23126	1.26113805296687	0.0027862413931867	Protein SEMI-ROLLED LEAF 2, ARM repeat superfamily protein, Armadillo-type, Armadillo-type fold, HAT C-terminal dimerisation domain-containing protein, TOG domain-containing protein, EFR3 OF PLANT 2	PSS01816.1 Protein EFR3 B like [Actinidia chinensis var. chinensis]
	g23129	1.59022745060381	4.116571955536851e-09	Cellulose synthase	XP_010667061.1 cellulose synthase A catalytic subunit 3 [UDP-forming] [Beta vulgaris subsp. vulgaris]
	g23130	1.11726730128294	1.2287039227633e-05	galactinol--sucrose galactosyltransferase	XP_028123368.1 probable galactinol--sucrose galactosyltransferase 2 [Camellia sinensis]
	g23132	1.02974327486729	0.014173902496803	Elongation factor TypA-like SVR3, chloroplastic, Translation factor GUF1, GTP-binding protein TypA/BipA like, Tr-type G domain-containing protein, GTP-binding protein TypA/BipA homolog, GTP-binding protein TypA/BipA isogeny, GTP-binding protein typa/bipa, putative, GTP-binding protein TypA, Tyrosine phosphorylated protein A, GTP-binding protein TypA/BipA, GTP-binding protein TypA/BipA isoform X3,…	XP_031398669.1 putative elongation factor TypA-like SVR3, chloroplastic [Punica granatum]
	g23142	1.71367740162259	0.0405018177122663	Receptor-like serine/threonine-protein kinase	XP_019076212.1 PREDICTED: G-type lectin S-receptor-like serine/threonine-protein kinase LECRK3 [Vitis vinifera]
	g232	1.95821570091177	0.0070219184616367	ABC transporter C family member 15	XP_010691965.1 putative ABC transporter C family member 15 [Beta vulgaris subsp. vulgaris]
	g23268	1.30996857233055	0.0004969220770843	Vacuolar protein sorting-associated protein 13 VPS13 adaptor binding domain-containing protein	XP_010680974.2 uncharacterized protein LOC104896009 isoform X1 [Beta vulgaris subsp. vulgaris]
	g23307	1.24220799354711	0.0161170710746952	STAS domain-containing protein, Transmembrane protein, Peptidase M24 domain-containing protein, Steroid 5-alpha reductase C-terminal domain-containing protein, Methionine aminopeptidase, Putative membrane protein (Fragment)	KAA8531708.1 hypothetical protein F0562_006575 [Nyssa sinensis]
	g23334	1.0624399000204	0.0497545972385717		XP_010906953.2 putative disease resistance protein At1g50180 [Elaeis guineensis]
	g23355	1.69009225187943	5.37589138528488e-10	mannan endo-1,4-beta-mannosidase, Glycoside hydrolase family 5 domain-containing protein	XP_010113415.1 mannan endo-1,4-beta-mannosidase 7 [Morus notabilis]
	g23357	1.49805161271282	0.0021017897587125		XP_010682626.2 auxilin-related protein 1 isoform X1 [Beta vulgaris subsp. vulgaris]
	g23369	1.09124089408818	0.0069647842312714	Sugar/inositol transporter, Major facilitator superfamily (MFS) profile domain-containing protein	XP_009365553.1 sugar transporter ERD6-like 6 [Pyrus x bretschneideri]
	g23377	1.86469446703883	0.0376650599074452	Sugar/inositol transporter, Major facilitator superfamily (MFS) profile domain-containing protein	XP_029129634.1 sugar transporter ERD6-like 6 [Cajanus cajan]
	g23408	1.54343928691837	2.93338736827068e-06	Glycosyltransferases	XP_021735041.1 probable beta-1,4-xylosyltransferase IRX14 [Chenopodium quinoa]
	g23424	1.59625433358311	3.32378632335218e-05		KAG6716992.1 hypothetical protein I3842_04G076100 [Carya illinoinensis]
	g23447	1.1477606318821	0.0145612254085332	Mitogen-activated protein kinase kinase kinase YODA, Protein kinase domain-containing protein, Mitogen-activated protein kinase kinase kinase ANP1, MEKK, Mitogen-activated protein, Pkinase domain-containing protein	XP_007213592.1 mitogen-activated protein kinase kinase kinase 3 [Prunus persica]
	g23457	2.42087246711631	0.0068343921283941	Transmembrane protein	CAA3019871.1 uncharacterized protein LOC111365739 [Olea europaea subsp. europaea]
	g235	1.46942965324316	4.76557968533029e-05	Hexosyltransferase, Probable galacturonosyltransferase 14	XP_034708196.1 probable galacturonosyltransferase 14 isoform X2 [Vitis riparia]
	g23526	1.3658059785103	0.0006032952394222	Plant intracellular Ras-group-related LRR protein 4, Ras suppressor protein (Contains leucine-rich repeats), Leucine-rich repeat, LEUCINE-RICH REPEAT-CONTAINING, Internalin A	KAI4327869.1 hypothetical protein L6164_020281 [Bauhinia variegata]
	g2355	2.56180325159248	0.0084999846024551		PQQ01881.1 geraniol 8-hydroxylase [Prunus yedoensis var. nudiflora]
	g23565	1.76521306692096	0.0007801482794845	DUF639 domain-containing protein	XP_034701719.1 LOW QUALITY PROTEIN: uncharacterized protein LOC117926644 [Vitis riparia]
	g23589	1.41367438383398	0.0224505272781706	Putative formin, FH2 domain-containing protein	KAI4327357.1 hypothetical protein L6164_019829 [Bauhinia variegata]
	g23607	1.24725014923751	4.5867705645781e-05	Probable esterase KAI2, Sigma factor sigB regulation protein rsbQ, AB hydrolase-1 domain-containing protein, Strigolactone esterase d14, Alpha/beta-Hydrolases superfamily protein, Carboxylesterase, Alpha/beta hydrolase-1, Karrikin insensitive 2 conserved 1	XP_010679577.1 probable esterase D14L [Beta vulgaris subsp. vulgaris]
	g23649	1.067290276	0.0016177552931714	protein-serine/threonine phosphatase	XP_021731084.1 probable protein phosphatase 2C 60 [Chenopodium quinoa]
	g23675	2.61387211309621	0.0183674062954147		RVW51575.1 hypothetical protein CK203_066552 [Vitis vinifera]
	g23692	1.23788762836594	0.0051663529614241	RNA helicase	XP_021824562.1 DExH-box ATP-dependent RNA helicase DExH7, chloroplastic isoform X2 [Prunus avium]
	g23696	1.76163406270424	2.9851641462588295e-11	Calcium-transporting ATPase	KMT03641.1 hypothetical protein BVRB_8g189800 [Beta vulgaris subsp. vulgaris]
	g23697	1.26460831639549	0.0133523237703357	Choline monooxygenase, chloroplastic, Salicylate 5-hydroxylase, large oxygenase component, Rieske domain-containing protein	PIA43671.1 hypothetical protein AQUCO_01800022v1 [Aquilegia coerulea]
	g23719	2.39448470068616	2.97649126231634e-09	Pectinesterase	XP_010687599.2 pectinesterase/pectinesterase inhibitor PPE8B [Beta vulgaris subsp. vulgaris]
	g23739	1.27759177313889	4.57993330692658e-05	Serine/threonine-protein kinase EDR1, Protein kinase domain-containing protein	XP_021300209.1 uncharacterized protein LOC110428648 [Herrania umbratica]
	g23755	1.14747619456181	0.0002787871182492	Glycosyltransferase family 92 protein	KAA8537157.1 hypothetical protein F0562_029617 [Nyssa sinensis]
	g23800	1.13797480361675	0.0323577103930018	Early-responsive to dehydration stress family protein (Fragment), Calcium permeable stress-gated cation channel 1, CSC1/OSCA1-like 7TM region domain-containing protein	KAH9614514.1 hypothetical protein KSS87_002767 [Heliosperma pusillum]
	g23801	1.8974501011092	0.0303536288563121	Cinnamoyl-CoA reductase 1-like isoform X2, NAD(P)-binding Rossmann-fold superfamily protein, Putative cinnamyl-alcohol dehydrogenase, NAD-dependent epimerase/dehydratase domain-containing protein	KAJ4795335.1 Cinnamoyl-CoA reductase 1 [Rhynchospora pubera]
	g23954	1.48425247663243	1.27193779552225e-05		XP_021774080.1 chromatin structure-remodeling complex protein SYD-like isoform X5 [Chenopodium quinoa]
	g24015	1.05394491068647	0.002064425792859	Serine/threonine-protein phosphatase 4 regulatory subunit 3-like central domain-containing protein, SMK-1 domain-containing protein, Putative PH domain-containing protein, PLATINUM SENSITIVE 2 LIKE, Suppressor of MEK 1, ATP SYNTHASE GAMMA-RELATED	KNA15844.1 hypothetical protein SOVF_094540 [Spinacia oleracea]
	g24025	1.08223137714519	9.44186980995582e-05	Protein CADMIUM RESISTANCE 2	XP_021847093.1 protein PLANT CADMIUM RESISTANCE 2-like [Spinacia oleracea]
	g24064	2.75936029163349	1.13037114841493e-11	PB1 domain-containing protein, Octicosapeptide/Phox/Bem1p (PB1) domain-containing protein, Tetratricopeptide repeat-containing domain, Tetratricopeptide-like helical domain superfamily	KNA14034.1 hypothetical protein SOVF_111220 [Spinacia oleracea]
	g24111	1.44936191968869	1.72761558659745e-08	EIN3-binding F-box protein 1, EIN3-binding F-box protein 1-like isoform X2, EIN3-binding F box protein 1, F-box domain, leucine-rich repeat domain superfamily, F-box-like domain superfamily, Ein3-binding f-box protein 2, F-box domain-containing protein	XP_048331442.1 EIN3-binding F-box protein 1-like [Ziziphus jujuba var. spinosa]
	g24124	2.21976301442674	9.83917427788407e-18	Ethylene insensitive 3-like DNA-binding domain-containing protein	XP_010106128.2 ETHYLENE INSENSITIVE 3-like 1 protein [Morus notabilis]
	g24125	1.15249295840814	0.0046148448167322		CAB4299056.1 unnamed protein product [Prunus armeniaca]
	g24142	1.4868479550375	0.0002005902110243	C2 NT-type domain-containing protein, Methyl-CpG binding domain, Chaperone DnaK, Pentatricopeptide repeat-containing family protein	PSS04998.1 Origin recognition complex subunit like [Actinidia chinensis var. chinensis]
	g24191	1.142492480487	0.0171117180816906	DUF668 domain-containing protein	XP_004307029.1 PREDICTED: uncharacterized protein LOC101303268 [Fragaria vesca subsp. vesca]
	g24195	2.48601816486574	0.0003526732980231		QGZ07670.1 putative calcium-binding protein [Fragaria x ananassa]
	g24241	2.72921964007754	0.0016354984761697	CELLULOSE-SYNTHASE LIKE C4, Cellulose-synthase-like C4, Putative transferase transferring glycosyl groups, Glycosyltransferase 2-like domain-containing protein, Cellulose synthase-like CSLC, family GT2	XP_041008419.1 xyloglucan glycosyltransferase 4-like [Juglans microcarpa x Juglans regia]
	g24255	1.13464712633717	0.0322876125368246		XP_044467602.1 protein CREG1 [Mangifera indica]
	g24266	1.17055692683103	0.0012773497334973	Putative zinc-finger domain-containing protein	XP_021771190.1 uncharacterized protein LOC110735323 isoform X1 [Chenopodium quinoa]
	g24325	2.74045644275031	2.11879322227608e-05	Calcium uniporter protein	KAH7566461.1 hypothetical protein JRO89_XS08G0167900 [Xanthoceras sorbifolium]
	g24337	1.02090760503024	0.0067558811817842	Myb-like protein O, ATPase, F1 complex, gamma subunit, Myb-like domain-containing protein	XP_034697773.1 uncharacterized protein LOC117923542 isoform X1 [Vitis riparia]
	g24410	1.29548392951475	0.0001807691758265	Villin-2 isoform A, HP domain-containing protein, Villin headpiece, Villin-3 like, Gelsolin-like domain-containing protein	XP_010653770.1 PREDICTED: villin-2 [Vitis vinifera]
	g24416	1.0367256384435	0.0043918882923905	glutamate synthase (ferredoxin)	XP_052176467.1 ferredoxin-dependent glutamate synthase, chloroplastic [Diospyros lotus]
	g24602	1.04300186504975	0.0016351330572592	ATP-dependent helicase BRM, Transcription regulatory protein SNF2, putative, SWI/SNF-related matrix-associated actin-dependent regulator of chromatin subfamily A member 2/4, Probable global transcription activator SNF2L2 isoform X2, FLORAL FUSED ORGANS 3, CHROMATIN REMODELING 2, ARABIDOPSIS THALIANA BRAHMA, BRAHMA	XP_034709028.1 ATP-dependent helicase BRM [Vitis riparia]
	g24624	1.10843065326	4.16619925920527e-05	Hexosyltransferase	ATO91432.1 putative glycosyltransferase, partial [Fallopia multiflora]
	g24629	2.6008414205171	4.96592253747383e-06	Pirin-like protein isoform X1, Pirin C-terminal domain	XP_009364653.1 pirin-like protein [Pyrus x bretschneideri]
	g24638	1.72122142504821	0.0076158323375459	GrpE protein homolog, Multifunctional fusion protein	KAA8527012.1 hypothetical protein F0562_008759 [Nyssa sinensis]
	g24663	2.17572431682195	2.55180713032101e-05	Proline-rich protein	XP_021775878.1 proline-rich protein 4-like [Chenopodium quinoa]
	g24679	1.06161406057995	0.0008999517617452	HECT-type E3 ubiquitin transferase, HECT domain-containing protein	XP_010690374.2 E3 ubiquitin-protein ligase UPL3 [Beta vulgaris subsp. vulgaris]
	g24775	1.07355585003198	0.0105311962061444	Tyrosine-protein kinase ephrin type A/B receptor-like domain-containing protein, Protein diaphanous 1 like, Rit1 N-terminal domain-containing protein, Glycine-rich protein, Thyroglobulin, inositol oxygenase, Transmembrane protein, putative	KMT03252.1 hypothetical protein BVRB_8g197950 [Beta vulgaris subsp. vulgaris]
	g24800	1.21047656807569	9.00611250806793e-05	Acyl-CoA dehydrogenase IBR3, Acyl-CoA dehydrogenase family member 11, Acyl-CoA dehydrogenase, C-terminal domain, Aminoglycoside phosphotransferase domain-containing protein, Putative acyl-CoA dehydrogenase/oxidase, protein kinase	XP_021770790.1 probable acyl-CoA dehydrogenase IBR3 [Chenopodium quinoa]
	g2493	1.59240917393705	2.16422998274965e-06	Pleckstrin (PH) domain-containing protein isoform 2, PH domain-containing protein, Vacuolar protein sorting-associated protein like, Peroxin/Ferlin domain-containing protein, Intermembrane lipid transfer protein VPS13 C-terminal domain-containing protein	KAA8522113.1 hypothetical protein F0562_012573 [Nyssa sinensis]
	g24930	3.46102128195343	0.024059829414094	Photosystem II protein D1	YP_010411562.1 photosystem II protein D1 [Fagopyrum esculentum]
	g24953	1.21662923346515	0.0059974057447366	Protein CHROMATIN REMODELING 5, Chromodomain-helicase-DNA-binding 2, Chromodomain-helicase-DNA-binding protein 1-like, P-loop containing nucleoside triphosphate hydrolase	XP_010673723.1 protein CHROMATIN REMODELING 5 [Beta vulgaris subsp. vulgaris]
	g24960	1.65554407950649	0.0373079516029411	non-specific serine/threonine protein kinase, Probable LRR receptor-like serine/threonine-protein kinase At1g07650	KAA8524026.1 hypothetical protein F0562_010543 [Nyssa sinensis]
	g25031	1.02523630034433	0.0031519103724822	AAA+ ATPase domain-containing protein, Putative adenosinetriphosphatase, Forkhead-associated (FHA) domain, Spastin, Elongation factor 1-delta-like, AAA domain-containing FHA domain-containing	XP_021759403.1 uncharacterized protein LOC110724289 isoform X1 [Chenopodium quinoa]
	g25160	1.02519198756517	0.01994483387719	Katanin p80 WD40 repeat-containing subunit B1 homolog	KMT02539.1 hypothetical protein BVRB_9g202260 [Beta vulgaris subsp. vulgaris]
	g25184	1.9810390108479	8.77320654144691e-07	Sacsin, Binding protein putative isoform 1, Zinc finger, RING-type, RING-type domain-containing protein	XP_010688704.2 uncharacterized protein LOC104902583 isoform X1 [Beta vulgaris subsp. vulgaris]
	g25227	1.43402569233058	0.0180050567308202	Ferric reduction oxidase 7, FERRIC REDUCTION OXIDASE 7, FAD-binding 8, FAD-binding FR-type domain-containing protein	XP_018828574.1 ferric reduction oxidase 7, chloroplastic-like isoform X1 [Juglans regia]
	g25249	1.26007688108531	0.0299773899310435	Protease HtpX-like protein isoform X1, Peptidase M48 domain-containing protein, Plastoglobule-localized metallopeptidase 48, chloroplastic, Metalloendopeptidase, putative, Protease HtpX homolog, Metalloendopeptidase	KAI4366794.1 hypothetical protein MLD38_022619 [Melastoma candidum]
	g2530	4.18815957584763	0.0005708922741806	Nitrate transporter 1.5, Proton-dependent oligopeptide transporter family, Solute carrier family 15, Peptide transporter, Major facilitator superfamily (MFS) profile domain-containing protein	XP_027334157.1 protein NRT1/ PTR FAMILY 7.3-like isoform X1 [Abrus precatorius]
	g25314	1.38254158926325	6.73352627132077e-07		XP_021721917.1 cryptochrome-1-like [Chenopodium quinoa]
	g25323	1.09041107093998	0.0032447477036516	XB3 ortholog 5 in Arabidopsis thaliana, E3 ubiquitin-protein ligase XBAT34, E3 ubiquitin-protein ligase XBAT35, E3 ubiquitin-protein ligase XBOS34, RING-type domain-containing protein, E3 ubiquitin-protein ligase, Ankyrin repeat-containing protein	XP_021721902.1 putative E3 ubiquitin-protein ligase XBAT35 isoform X1 [Chenopodium quinoa]
	g2535	1.61619941092305	0.0233253235335633	ABC-type xenobiotic transporter, ABC transporter C family member 3	BAF63397.1 multidrug resistance-associated protein [Fagopyrum esculentum]
	g2539	1.20946502224696	0.0001244552376252	MND1-interacting protein 1, E3 ubiquitin-protein ligase LRSAM1, RING/U-BOX SUPERFAMILY PROTEIN, RING-type domain-containing protein, PIR2-like helical domain-containing protein	KAA8522068.1 hypothetical protein F0562_012618 [Nyssa sinensis]
	g25430	1.25139262614549	0.0254824125342833	non-specific serine/threonine protein kinase, eIF-2alpha kinase GCN2, histidine--tRNA ligase	KMT15732.1 hypothetical protein BVRB_3g057120 isoform A [Beta vulgaris subsp. vulgaris]
	g25500	1.02721985547636	0.0069647842312714	Mediator of RNA polymerase II transcription subunit 13	KAA8530327.1 hypothetical protein F0562_005036 [Nyssa sinensis]
	g25506	1.18598200967727	4.50820815005844e-05	L-threonate dehydrogenase, 6-phosphogluconate dehydrogenase-like C-terminal domain superfamily, Ketose-bisphosphate aldolase class-II family protein	XP_050258102.1 uncharacterized protein LOC126703194 isoform X1 [Quercus robur]
	g25509	2.92696366439323	0.0283174518809518	DUF599 domain-containing protein, TRP-like ion channel pkd2	XP_010275273.1 PREDICTED: uncharacterized protein LOC104610391 [Nelumbo nucifera]
	g25571	2.91337998255888	0.049550167817898	Cytochrome P450 mono-oxygenase, Cytochrome P450, family 71, subfamily A, polypeptide 22	BAU59406.1 cytochrome P450 71AT96 [Fallopia sachalinensis]
	g25596	1.71543552279359	8.49018707660431e-05	LAG1 longevity assurance like, Putative ceramide synthase component Lag1/Lac1, TLC domain-containing protein	XP_012080498.1 LAG1 longevity assurance homolog 3 [Jatropha curcas]
	g256	1.56319734687394	1.33609237139883e-07	Transcription factor MYB30, MYB transcription factor, SANT/Myb domain	XP_038698561.1 myb-related protein 306-like [Tripterygium wilfordii]
	g25799	1.64439791615022	0.0272385950223028		GAV60963.1 SAM_2 domain-containing protein [Cephalotus follicularis]
	g25822	1.4137954437825	0.0489496947394657		XP_010691186.1 F-box protein At3g07870 [Beta vulgaris subsp. vulgaris]
	g25833	1.73991922152384	2.36574913924732e-05	Plasma membrane aluminum transporter, Aquaporin, Major intrinsic protein (MIP) family transporter	XP_021740679.1 aquaporin NIP6-1-like [Chenopodium quinoa]
	g25855	1.13828773150989	0.0025491728571807	Cinnamoyl-CoA reductase, Cinnamyl CoA reductase, Cinnamoyl-CoA reductase, putative, NAD-dependent epimerase/dehydratase domain-containing protein, Bifunctional polymyxin resistance protein, ArnA, Bifunctional dihydroflavonol 4-reductase/flavanone 4-reductase, Epimerase domain-containing protein	XP_031274054.1 cinnamoyl-CoA reductase 1-like [Pistacia vera]
	g25856	2.30916907755714	5.91778990960318e-07	non-specific serine/threonine protein kinase	KAI5660407.1 hypothetical protein M9H77_29200 [Catharanthus roseus]
	g25868	2.0508813206346	6.82427494259308e-05	protein-serine/threonine phosphatase	KAI5669134.1 hypothetical protein M9H77_18987 [Catharanthus roseus]
	g259	4.4943471548072	0.0042440256925631		CAI0397586.1 unnamed protein product [Linum tenue]
	g25906	1.46458885460313	7.1201223990746e-07	Protein ROOT HAIR DEFECTIVE 3 homolog, GB1/RHD3-type G domain-containing protein (Fragment)	XP_007024515.2 PREDICTED: protein ROOT HAIR DEFECTIVE 3 [Theobroma cacao]
	g25926	1.08746656110427	0.0001379481559963	SRP54-type proteins GTP-binding domain-containing protein, Signal recognition particle receptor subunit alpha	XP_010680162.1 signal recognition particle receptor subunit alpha [Beta vulgaris subsp. vulgaris]
	g25971	2.05567852158425	0.0482641523362343		KAG5568995.1 hypothetical protein H5410_064039 [Solanum commersonii]
	g2600	7.19511518111686	0.0055549893166648	Auxin-induced protein 5NG4, EamA domain-containing protein	KAJ4713468.1 WAT1-related protein [Melia azedarach]
	g26009	1.39407183354061	0.0045614509672052		ABH09493.1 RD22-like protein [Knorringia sibirica]
	g26012	1.30494082655807	0.0011442214800459	Potassium voltage-gated channel Eag-related subfamily H member 2, Zinc finger FYVE domain-containing protein 26, Globin family profile domain-containing protein, Spatacsin C-terminal domain-containing protein	XP_015874187.2 uncharacterized protein LOC107411162 isoform X1 [Ziziphus jujuba var. spinosa]
	g26045	1.48308060860455	0.0016770845304763	Helicase-like transcription factor CHR28, Putative DNA helicase chromatin remodeling SNF2 family, RING-type domain-containing protein, SNF2-RING-HELICASE-LIKE 4, embryo sac development arrest 16, SWI/SNF-related matrix-associated actin-dependent regulator of chromatin subfamily A member 3-like 3, putative	XP_002263027.3 PREDICTED: helicase-like transcription factor CHR28 isoform X1 [Vitis vinifera]
	g26059	1.97120313385122	0.0056107420827297	Homeobox-leucine zipper protein HAT4	MCD7455812.1 Homeobox-leucine zipper protein hat4 [Datura stramonium]
	g26106	1.44100306002113	0.0026405803667999	Vacuolar protein sorting-associated protein 13 VPS13 adaptor binding domain-containing protein, PH domain-containing protein	XP_019107812.1 uncharacterized protein LOC104905906 isoform X3 [Beta vulgaris subsp. vulgaris]
	g26147	1.20425798161289	0.0148456286981607	non-specific serine/threonine protein kinase, Proline-rich receptor-like protein kinase PERK1	KAI6679492.1 hypothetical protein NL676_033373 [Syzygium grande]
	g26222	1.39365788495598	9.39261565115933e-06	CW-type domain-containing protein	XP_010652052.1 PREDICTED: uncharacterized protein LOC100254466 [Vitis vinifera]
	g26253	3.09566141832518	7.29093484102352e-10	ABC-type xenobiotic transporter, ABC transporter C family member 4-like isoform X2	XP_034689504.1 ABC transporter C family member 4 [Vitis riparia]
	g26299	1.31125036751783	0.0065783357900715	Ca2+-binding transmembrane protein LETM1/MRS7, Ca2+-binding transmembrane LETM1 MRS7	XP_021865473.1 uncharacterized protein LOC110804224 isoform X1 [Spinacia oleracea]
	g26394	1.49699993956994	0.0207083121011147	Adagio protein 1, Putative LOV domain-containing protein, Clock-associated PAS protein ZEITLUPE 2, Adagio-like protein 1, PAS domain-containing protein, BACTERIOOPSIN TRANSCRIPTIONAL ACTIVATOR, Adenosine kinase	AML76895.1 putative LOV domain-containing protein [Sesuvium verrucosum]
	g264	1.46240861370859	0.0026907250310087	Glutaredoxin domain-containing protein	KAJ4707474.1 putative Glutaredoxin family protein [Melia azedarach]
	g26411	1.01013414767013	0.0025364199282447	non-specific serine/threonine protein kinase	RVW40967.1 CBL-interacting protein kinase 18 [Vitis vinifera]
	g26414	1.61226897714199	0.024707820883544	Peroxidase	XP_042480279.1 cationic peroxidase 1-like [Macadamia integrifolia]
	g26448	1.09918793423108	5.77863341734226e-05	ABC transporter D family member 1, ATP-binding cassette sub- D member 1, ABC transmembrane type-1 domain-containing protein	XP_021863350.1 ABC transporter D family member 1 [Spinacia oleracea]
	g26473	1.09083651292536	0.0003204788193714	non-specific serine/threonine protein kinase	PSS21070.1 CBL-interacting serine/threonine-protein kinase [Actinidia chinensis var. chinensis]
	g26474	6.79925639406354	0.0145824031237091		UWL52313.1 anthocyanidin 3-O-glucosyltransferase, partial [Nepenthes x ventrata]
	g26487	1.59845981156027	4.84436835939275e-05	ceramide glucosyltransferase	XP_010688339.2 uncharacterized protein LOC104902303 [Beta vulgaris subsp. vulgaris]
	g26527	1.28532318961258	0.0048622326333563	Serine incorporator, Serinc-domain containing serine and sphingolipid biosynthesis protein, TMS membrane family protein, Serine incorporator/TMS membrane protein	XP_010688168.1 probable serine incorporator [Beta vulgaris subsp. vulgaris]
	g26587	2.05036431727383	0.0022425983022705	CASTOR/POLLUX/SYM8 ion channel conserved domain-containing protein	XP_002263318.2 PREDICTED: ion channel DMI1 [Vitis vinifera]
	g266	2.28409304018772	0.0004139571942367		XP_021839056.1 homeobox-leucine zipper protein HAT7-like [Spinacia oleracea]
	g26622	1.25701493701862	2.41866826843171e-05	UDP-glucose glycoprotein glucosyltransferase, Nucleotide-diphospho-sugar transferase, Glycosyl transferase, family 8	KAA8545514.1 hypothetical protein F0562_020298 [Nyssa sinensis]
	g26663	2.40559568260148	2.8423148042185e-06		XP_010687599.2 pectinesterase/pectinesterase inhibitor PPE8B [Beta vulgaris subsp. vulgaris]
	g26690	1.4100848524789	0.0001263049965717	Dilute domain-containing protein, Nucleolar protein gar2-related isoform 3	XP_021740922.1 uncharacterized protein LOC110707224 isoform X1 [Chenopodium quinoa]
	g2670	1.46856024846838	0.0018052140902772		XP_038680935.1 dehydrodolichyl diphosphate synthase complex subunit NUS1-like [Tripterygium wilfordii]
	g26703	1.3859107325366	0.0004183918079577		KAI8017775.1 hypothetical protein LOK49_LG04G00983 [Camellia lanceoleosa]
	g26806	1.06938571677036	0.0175448390562286		XP_021727836.1 protein HUA2-LIKE 3-like [Chenopodium quinoa]
	g26817	1.64786990565888	0.010917188986291	LIM zinc-binding domain-containing protein, Adaptor protein Enigma, Zinc finger LIM-type	XP_010254980.1 PREDICTED: protein DA1-related 1-like [Nelumbo nucifera]
	g26841	2.05880166526931	1.2018535289560602e-09	Nodulin-like domain-containing protein, Nitrate and chloride transporter, Nuclear fusion defective, Major facilitator superfamily, Transporter MCH1	PIN10298.1 hypothetical protein CDL12_17110 [Handroanthus impetiginosus]
	g26857	1.52378188096019	0.0016800782379571	Methyltransferase type	XP_021749466.1 uncharacterized protein LOC110715206 [Chenopodium quinoa]
	g26890	1.37706172361909	0.0010850759022259		XP_002275792.1 PREDICTED: uncharacterized protein LOC100254537 [Vitis vinifera]
	g26997	1.52005112902639	4.94311582153776e-08	E3 ubiquitin-protein ligase	XP_021852466.1 E3 ubiquitin-protein ligase PRT6 [Spinacia oleracea]
	g27095	1.26560090042514	0.0064077311605982	Kelch motif, Putative F-box domain, galactose oxidase, beta-propeller, F-box domain-containing protein	XP_021845832.1 F-box/kelch-repeat protein At1g30090 [Spinacia oleracea]
	g27096	1.37122429090191	0.0157211142474333	Kelch motif, Putative F-box domain, galactose oxidase, beta-propeller, F-box domain-containing protein	XP_021845832.1 F-box/kelch-repeat protein At1g30090 [Spinacia oleracea]
	g27118	1.44761106549779	2.5188363339475e-06	Proteasome activator subunit 4, Proteasome activating protein 200, Coatomer beta subunit, Armadillo-like helical	XP_021841881.1 proteasome activator subunit 4 isoform X1 [Spinacia oleracea]
	g27127	1.16898808157885	0.0255822639242551		XP_021680872.1 uncharacterized protein LOC110665165 [Hevea brasiliensis]
	g27175	1.05476772015482	0.0168207380403968	CCR4-Not complex component Not1 C-terminal domain-containing protein, CCR4-NOT transcription complex subunit 1	XP_019107692.1 CCR4-NOT transcription complex subunit 1 isoform X6 [Beta vulgaris subsp. vulgaris]
	g27226	1.00876061142223	0.0001735967485972		XP_021859299.1 uncharacterized protein LOC110798431 [Spinacia oleracea]
	g27372	1.17317273722589	0.0313399376942428	Protein kinase domain-containing protein	XP_015631309.1 putative serine/threonine-protein kinase isoform X2 [Oryza sativa Japonica Group]
	g27400	1.11259057142553	0.0022083342103924	Hexosyltransferase, Probable galacturonosyltransferase 10	XP_010689639.1 probable galacturonosyltransferase 10 isoform X1 [Beta vulgaris subsp. vulgaris]
	g27479	1.2047140838239	0.0010357717571049	Oxoprolinase 1, 5-oxoprolinase, Putative 5-oxoprolinase (ATP-hydrolyzing), Hydantoinase B/oxoprolinase, Winged helix-turn-helix DNA-binding protein, 5-OXOPROLINASE RELATED	XP_002262987.1 PREDICTED: 5-oxoprolinase [Vitis vinifera]
	g27488	2.3063199803492	0.008624243219847	Dual specificity protein kinase shkC, Serinethreonine-protein kinase sty17, Ankyrin-kinase, Protein kinase domain-containing protein, Mitogen activated kinase kinase kinase Raf23, Ankyrin repeat-containing domain, Serine/threonine-protein kinase ctr1	WDD38959.1 integrin-linked protein kinase 1 [Fagopyrum tataricum]
	g2749	1.14625490310575	0.000115561318342	VON WILLEBRAND FACTOR TYPE A-RELATED, Zinc finger, Sec23/Sec24-type, sec23/Sec24, trunk domain, sec23/Sec24, helical, Zinc finger Sec23/Sec24-type domain-containing protein, Transport protein Sec24-like, PHD finger protein ING	WDD38968.1 transport protein Sec24 [Fagopyrum tataricum]
	g27501	1.54210837934174	6.65539807096449e-07	glutamate synthase (NADH)	XP_034710998.1 glutamate synthase 1 [NADH], chloroplastic isoform X1 [Vitis riparia]
	g27515	1.51379776823409	0.0003948476295332	AB hydrolase-1 domain-containing protein, Hydrolase, alpha beta fold family domain containing protein, Aminoacrylate hydrolase RutD, Non-heme bromoperoxidase BpoC, Alpha/beta hydrolase fold-1, Alpha/beta-Hydrolases superfamily protein (Fragment), Carboxylesterase, Soluble epoxide hydrolase	KNA22343.1 hypothetical protein SOVF_034980 [Spinacia oleracea]
	g27540	1.69983179010614	0.0391105599515109		PSS11929.1 Chaperone protein like [Actinidia chinensis var. chinensis]
	g27574	1.47261139157431	0.0022959304268036	Polyol transporter 5, Mannitol transporter, Sorbitol transporter, Major facilitator superfamily (MFS) profile domain-containing protein, MFS transporter superfamily, Polyol/monosaccharide transporter 5, SOLUTE CARRIER FAMILY 2 FACILITATED GLUCOSE TRANSPORTER	KAJ0077645.1 hypothetical protein Patl1_36361 [Pistacia atlantica]
	g27600	1.29258039057055	7.5905133564315e-06	Glucose-1-phosphate adenylyltransferase	XP_021738643.1 glucose-1-phosphate adenylyltransferase large subunit 1-like [Chenopodium quinoa]
	g27646	1.25695846112172	0.0023839190908469	Glycosyltransferase	QAV53739.1 UGT73BE5 [Fagopyrum tataricum]
	g27681	4.41538998247958	2.5609620597695e-11	Basic secretory protease	KAJ3682257.1 hypothetical protein LUZ60_014830 [Juncus effusus]
	g2770	1.34335821087281	2.63022606042264e-06	Formin-like protein 20	XP_021761573.1 formin-like protein 20 isoform X1 [Chenopodium quinoa]
	g27730	1.12459578312932	0.0014740819684853	Coatomer subunit alpha	XP_034690166.1 coatomer subunit alpha-1 [Vitis riparia]
	g2774	1.07008510243377	0.0012131766106573	Two-component response regulator-like APRR1, Timing of CAB expression 1, Pseudo response regulator, Pseudo-response regulator 1, Sensory transduction histidine kinase, CCT motif-containing response regulator protein isoform 2, Response regulatory domain-containing protein, Populus trichocarpa pseudo-response regulator 1 mRNA	XP_048500269.1 two-component response regulator-like APRR1 isoform X1 [Beta vulgaris subsp. vulgaris]
	g27740	2.02065867399296	0.0015369197278722	BTB/POZ domain-containing protein At5g48800, NPH3 domain-containing protein, BTB/POZ domain-containing protein, Voltage dependent potassium channel	XP_010685004.1 BTB/POZ domain-containing protein At5g48800 [Beta vulgaris subsp. vulgaris]
	g27749	1.14655090562749	0.0055249667535229	Chromatin modification-related protein EAF1 B-like, Myb-like domain-containing protein	KMT05625.1 hypothetical protein BVRB_7g167650 isoform A [Beta vulgaris subsp. vulgaris]
	g27774	1.0162567975215	0.0007119422478928	FtsH-like protein Pftf, Chloroplast protease, ATP-dependent zinc metalloprotease FTSH 2, chloroplastic, Putative zinc dependent protease, AAA+ ATPase domain-containing protein, AAA+-type ATPase containing the peptidase M41 domain, RING-type domain-containing protein	PSS05631.1 ATP-dependent zinc metalloprotease FTSH 2 like [Actinidia chinensis var. chinensis]
	g27783	1.15620777996317	0.0001158932221634	Vacuolar protein sorting-associated protein 41 homolog	XP_002273250.3 PREDICTED: vacuolar protein sorting-associated protein 41 homolog [Vitis vinifera]
	g27791	1.71808606936069	9.08335510668659e-05		XP_021732900.1 uncharacterized protein LOC110699684 [Chenopodium quinoa]
	g27804	1.03634780542722	0.0015763534026666	Aspartic proteinase-like protein 2, Peptidase A1 domain-containing protein, ASPARTYL PROTEASES, Nepenthesin	KAA8550273.1 hypothetical protein F0562_001957 [Nyssa sinensis]
	g27805	1.17060285291339	0.0003498380466293	AP-2 complex subunit alpha, Clathrin adaptor alpha/beta/gamma-adaptin appendage Ig-like subdomain domain-containing protein, Ribulose bisphosphate carboxylase large chain	XP_021278715.1 AP-2 complex subunit alpha-1-like [Herrania umbratica]
	g27918	1.18254247263884	0.0177327666234372	BAG-associated GRAM protein 1, C2 domain-containing protein	XP_052293185.1 BAG-associated GRAM protein 1 isoform X18 [Citrus sinensis]
	g27937	1.7014046237334	0.0004165784864744	Potassium channel	WCJ42145.1 Potassium channel SKOR [Euphorbia peplus]
	g2794	1.88258233089386	6.224280960081011e-09	FAD-binding PCMH-type domain-containing protein	XP_021844813.1 berberine bridge enzyme-like 21 [Spinacia oleracea]
	g28012	1.22573473348851	0.0014941500684578	Patatin, PNPLA domain-containing protein, Phospholipase A I	XP_021719674.1 phospholipase A I-like [Chenopodium quinoa]
	g28042	1.37606077362211	0.0269958665360908		GKV05201.1 hypothetical protein SLEP1_g17236 [Shorea leprosula]
	g28051	3.21317416926071	0.0169372897952925	Transcription factor bHLH75, Transcription factor BEE 1, BHLH domain-containing protein	XP_040996452.1 transcription factor BEE 3-like [Juglans microcarpa x Juglans regia]
	g28075	1.03826475073365	0.0003151891614663	Partial AB-hydrolase lipase domain-containing protein, Gastric triacylglycerol lipase, Triglyceride lipase-cholesterol esterase, Alpha/beta-Hydrolases superfamily protein isoform 1, Alpha/Beta hydrolase fold, Carboxylic ester hydrolase	KAH9623245.1 hypothetical protein KSS87_011367 [Heliosperma pusillum]
	g28084	3.0861975661476	0.0001185519862656		KMS97543.1 hypothetical protein BVRB_5g126040 [Beta vulgaris subsp. vulgaris]
	g28207	2.17236213714974	1.26920795721786e-09	ABC transporter domain-containing protein, ATP-BINDING CASSETTE TRANSPORTER SUBFAMILY A ABCA	KMT02072.1 hypothetical protein BVRB_9g208010 [Beta vulgaris subsp. vulgaris]
	g28208	1.83939944768743	0.0003855197828337	ATP-binding cassette A2, ABC transporter domain-containing protein, AAA+ ATPase domain	XP_021746248.1 ABC transporter A family member 2-like [Chenopodium quinoa]
	g28216	2.47587293788177	6.746626106038289e-12	DUF789 domain-containing protein, (RS)-norcoclaurine 6-O-methyltransferase-like isoform 1, Serine/threonine-protein kinase	XP_021717349.1 uncharacterized protein LOC110685184 isoform X1 [Chenopodium quinoa]
	g28217	4.13622992868338	0.0002225937770911	UDP-glycosyltransferase 85A4, Putative 7-deoxyloganetin glucosyltransferase, Glycosyltransferase	QAV53748.1 UGT85AD3 [Fagopyrum tataricum]
	g28220	4.00175918238364	0.00029571892668	Putative 7-deoxyloganetin glucosyltransferase, anthocyanidin 3-O-glucosyltransferase, Glycosyltransferase	QAV53749.1 UGT85AD1 [Fagopyrum tataricum]
	g28221	4.44336640809538	0.0015315092561784	Glycosyltransferase, 7-deoxyloganetin glucosyltransferase, UDP-glycosyltransferases domain-containing protein, UDP-glycosyltransferase 85A28	QAV53749.1 UGT85AD1 [Fagopyrum tataricum]
	g28323	1.54487857786761	0.0040235135279832	GDSL esterase/lipase, GDSL-like Lipase/Acylhydrolase superfamily protein, Putative triacylglycerol lipase, SGNH hydrolase-type esterase domain-containing protein	XP_041004957.1 GDSL esterase/lipase At4g28780-like [Juglans microcarpa x Juglans regia]
	g28381	1.6566675330482	0.0123535085687947	Protein DETOXIFICATION	AYC12248.1 aluminum-activated citrate transporter [Fagopyrum esculentum]
	g28382	1.07597217730453	0.0038517407776118	Armadillo repeat-containing protein 8, Arm domain-containing protein, Proteins containing armadillo/beta-catenin-like repeat, Vacuolar protein 8, RIH domain-containing protein, Armadillo-type fold, Armadillo-type containing protein ARMC8/Vid28	KAA8528086.1 hypothetical protein F0562_035045 [Nyssa sinensis]
	g28392	1.5626633145346	0.0107388561059948	NAD kinase 1, Putative phosphotransferase with an alcohol group as acceptor	XP_020215266.1 NAD(H) kinase 1 [Cajanus cajan]
	g28394	1.86625555217729	1.7277203032128e-09	Eceriferum 5 (Fragment), ABC transporter domain-containing protein, ABC-type xenobiotic transporter, ATP-binding cassette transporter, ABC-2 type transporter	XP_021729019.1 ABC transporter G family member 15-like [Chenopodium quinoa]
	g28406	1.30184087888549	0.0005900086480373	Protein CHROMATIN REMODELING 5, CHROMODOMAIN-HELICASE-DNA-BINDING PROTEIN 1, Chromodomain helicase DNA binding protein, putative, Chromodomain-helicase-DNA-binding protein 1-like, Chromo domain-containing protein (Fragment), P-loop containing nucleoside triphosphate hydrolase	XP_010673723.1 protein CHROMATIN REMODELING 5 [Beta vulgaris subsp. vulgaris]
	g28410	1.58822302020284	8.84567796801152e-06	PH, RCC1 and FYVE domains-containing protein 1, INACTIVE PHOSPHOLIPASE C-LIKE PROTEIN 2, Ran GTPase binding protein, putative, Transcription factor BREVIS RADIX, FYVE-type domain-containing protein, Regulator of chromosome condensation (RCC1) family with FYVE zinc finger domain, Zinc finger, FYVE-type, E3 ubiquitin-protein ligase HERC2, Putative chromatin regulator PHD family	OMO62014.1 Zinc finger, FYVE-type [Corchorus olitorius]
	g28428	1.16513371857026	0.0301302881070111	Tubulin beta chain	KAF3973414.1 hypothetical protein CMV_003148 [Castanea mollissima]
	g28486	1.73022834325347	0.0011086972002893	non-specific serine/threonine protein kinase	XP_010644091.1 PREDICTED: probable LRR receptor-like serine/threonine-protein kinase At1g53440 isoform X1 [Vitis vinifera]
	g28497	1.36167008532873	0.0009493405583646	DUF632 domain-containing protein, NITRATE REGULATORY GENE 2, Pre-mRNA-splicing ATP-dependent RNA helicase prp28-like, Ferric uptake regulation, Putative leucine carboxyl methyltransferase, BZIP domain class transcription factor	XP_031127270.1 nitrate regulatory gene2 protein [Ipomoea triloba]
	g28499	1.53129681169998	0.0061034776549449	Protein VASCULAR ASSOCIATED DEATH 1, chloroplastic, VASt domain-containing protein, GRAM domain-containing protein 1A-like, Sterol 3beta-glucosyltransferase	XP_021755238.1 protein VASCULAR ASSOCIATED DEATH 1, chloroplastic [Chenopodium quinoa]
	g2851	1.7856633420106	1.51880574693681e-12	Plasma membrane ATPase, P-type H(+)-exporting transporter	CAA0826802.1 ATPase 11- plasma membrane-type [Striga hermonthica]
	g2854	1.78104819124059	2.04286776538524e-09	Calcium-dependent protein kinase, EF-hand domain	XP_010678598.1 calcium-dependent protein kinase 10 [Beta vulgaris subsp. vulgaris]
	g28559	1.44444839505614	0.0015312513681517	E3 ubiquitin-protein ligase listerin	XP_021756727.1 E3 ubiquitin-protein ligase listerin-like isoform X1 [Chenopodium quinoa]
	g28562	1.2140117680295	0.0001226545068929	Inactive receptor-like serine/threonine-protein kinase, MALE DISCOVERER1, LRR receptor-like serine threonine-protein kinase, Protein kinase domain-containing protein, Male Disoverer 2, morphogenesis of root hair 1	XP_021716293.1 probable inactive receptor-like protein kinase At3g56050 [Chenopodium quinoa]
	g28579	1.46946305957014	0.0005807944110427	Exocyst complex component EXO70B1	XP_031122340.1 exocyst complex component EXO70B1 [Ipomoea triloba]
	g28584	1.16381636772101	0.0030695727293399	DEUBAD domain-containing protein, Nuclear factor related to kappa-B-binding protein, DNA-binding protein-like, DNA-binding protein, putative	XP_010685869.1 uncharacterized protein LOC104900196 [Beta vulgaris subsp. vulgaris]
	g28588	1.20035035468451	3.03867935498861e-05	Cation-transporting P-type ATPase N-terminal domain-containing protein, Endomembrane-type CA-ATPase 4 isoform 1, ARABIDOPSIS THALIANA ER-TYPE CA2+-ATPASE 1, ER-type Ca2+-ATPase 1, GH18 domain-containing protein	XP_028124030.1 calcium-transporting ATPase 1, endoplasmic reticulum-type-like [Camellia sinensis]
	g28704	1.16008827056795	0.002469750025319	Intraflagellar transport protein like, Tetratricopeptide repeat, Putative tetratricopeptide-like helical domain-containing protein, Multicopper oxidase, TPR repeat-containing protein, EF-hand domain-containing protein	XP_012067872.1 uncharacterized protein LOC105630609 [Jatropha curcas]
	g28718	2.28546083888913	9.34549544571076e-08	Phosphoinositide phospholipase C	KAI4305277.1 hypothetical protein L6164_028651 [Bauhinia variegata]
	g28728	1.65131192907882	0.0081809999071753		KAI4336449.1 hypothetical protein L6164_014974 [Bauhinia variegata]
	g28730	2.16360198633788	0.0101843216751733	Clathrin, heavy chain isoform 1, Mitogen-activated protein, Mitogen-activated protein kinase kinase kinase 13	KAH7864702.1 hypothetical protein Vadar_032789 [Vaccinium darrowii]
	g28743	2.64367542359648	4.97256363799145e-07	Pollen preferential protein, Cysteine-rich transmembrane CYSTM domain-containing protein	XP_021838742.1 uncharacterized protein LOC110778496 [Spinacia oleracea]
	g28786	1.03296777379652	0.0001841018983253	Exocyst subunit Exo70 family protein (Fragment)	XP_010695091.1 exocyst complex component EXO70A1 [Beta vulgaris subsp. vulgaris]
	g28791	1.04641036722086	0.0068924147984751	EIN3-binding F-box protein 1, EIN3 binding F-box 1, EIN3-binding F-box protein 2, F-box domain-containing protein, Putative F-box domain, leucine-rich repeat domain, L domain-containing protein, EIN3-binding F-box protein 1 isoform C	KAJ6915155.1 EIN3-binding F-box protein 1-like [Populus alba x Populus x berolinensis]
	g28895	1.11722026975831	0.0047548649731137	Homeotic protein like, ELK domain-containing protein/KNOX1 domain-containing protein/KNOX2 domain-containing protein/Homeobox_KN domain-containing protein, Homeobox domain-containing protein, HD domain class transcription factor, Class-I knotted1-like homeobox protein IBKN3, KNOTTED-like from, KNAT, BREVIPEDICELLUS, KNOTTED-like from Arabidopsis thaliana, BREVIPEDICELLUS 1	XP_021283809.1 homeobox protein knotted-1-like 2 [Herrania umbratica]
	g28907	1.63063128382882	0.0019122722923748		PON91087.1 Acyl-CoA-binding protein, ACBP [Trema orientale]
	g28916	1.26330775157278	0.0045837789625858	LNS2/PITP domain-containing protein	XP_010692790.1 phosphatidate phosphatase PAH2 isoform X1 [Beta vulgaris subsp. vulgaris]
	g28934	1.76841911379334	3.21418380478295e-08	BEACH domain-containing protein B, Nuclear receptor subfamily 2 group A, Binding, Guanine nucleotide-binding protein, beta subunit	XP_010671602.1 BEACH domain-containing protein B isoform X1 [Beta vulgaris subsp. vulgaris]
	g28960	1.27855891819172	0.0002467048409891		XP_010678899.1 histone-lysine N-methyltransferase ASHH2 [Beta vulgaris subsp. vulgaris]
	g28966	8.41141753080049	7.88194565332477e-05	Acyl-[acyl-carrier-protein] desaturase, stearoyl-[acyl-carrier-protein] 9-desaturase, Stearoyl-[acyl-carrier-protein] 9-desaturase 6, chloroplastic, Putative stearoyl-[acyl-carrier-protein] 9-desaturase, Fatty acid desaturase, type 2	XP_008441656.3 stearoyl-[acyl-carrier-protein] 9-desaturase 6, chloroplastic [Cucumis melo]
	g28980	1.7223190172526	2.9274140542692e-05		MCD7468836.1 hypothetical protein [Datura stramonium]
	g28983	1.53343281984364	9.91422647348851e-09	Cellulose synthase	XP_021771565.1 cellulose synthase A catalytic subunit 6 [UDP-forming]-like [Chenopodium quinoa]
	g28999	1.69349497496695	0.0324481347787378	Terminal flower 1, CENTRORADIALIS like protein, Protein TWIN SISTER of FT, Phosphatidylethanolamine-binding protein, putative, CENTRORADIALIS2	XP_028086172.1 protein HEADING DATE 3A [Camellia sinensis]
	g29017	1.21284915863515	0.0002752617733513	PROTEIN SUPPRESSOR OF GENE SILENCING 3, XS domain-containing protein	KAJ6349682.1 hypothetical protein OIU77_007124 [Salix suchowensis]
	g29063	1.3628351029164	5.94324708332232e-05	Glycine-rich domain-containing protein 2 isoform X2, Glycine-rich domain-containing protein-like, Glycine-rich domain-containing protein, DUF630 domain-containing protein, Enolase	XP_021860954.1 glycine-rich domain-containing protein 1 [Spinacia oleracea]
	g29076	1.01035836843664	0.0144379778167401		KAB2005890.1 hypothetical protein ES319_D11G303600v1 [Gossypium barbadense]
	g29093	4.43178208747398	0.0254518477075707		KAJ6762779.1 HEAVY METAL-ASSOCIATED ISOPRENYLATED PLANT PROTEIN 33-RELATED [Salix purpurea]
	g29104	1.87633512038857	0.0188379534025818	Xrn1 N-terminal domain-containing protein, 5'-3' exoribonuclease 4, CCHC-type domain-containing protein	MBA0561416.1 hypothetical protein [Gossypium lobatum]
	g29128	1.66083818137961	0.0369585642122839		XP_021742046.1 protein REVEILLE 1-like [Chenopodium quinoa]
	g29137	1.79848290286346	2.00921259091079e-05	Lactation elevated protein 1, AAA+ ATPase domain-containing protein, Adenosinetriphosphatase	XP_028069572.1 AFG1-like ATPase [Camellia sinensis]
	g29147	1.06191514004844	0.000679224887588	GTP-binding nuclear protein	XP_008242718.1 PREDICTED: GTP-binding nuclear protein Ran-3-like [Prunus mume]
	g29175	1.19588017915152	7.89279857180759e-05		KAI8030232.1 Methylesterase 10 [Camellia lanceoleosa]
	g29176	3.79992009071658	0.0063111213983107		KAJ0042683.1 hypothetical protein Pint_17134 [Pistacia integerrima]
	g2920	4.20887657296275	0.0351841269647038		XP_021756846.1 diacylglycerol kinase theta-like [Chenopodium quinoa]
	g29222	1.80371415230629	8.57713921860498e-08	IQ-domain 5, J domain-containing protein	KAI8563872.1 hypothetical protein RHMOL_Rhmol03G0142900 [Rhododendron molle]
	g29224	2.2649461798409	0.0026108020474782	Stress-associated protein 15	XP_050271369.1 zinc finger AN1 domain-containing stress-associated protein 12 [Quercus robur]
	g29237	2.08506939353916	7.690727519249821e-09	Receptor-like serine/threonine-protein kinase, G-type lectin S-receptor-like serine/threonine-protein kinase	XP_031264658.1 receptor-like serine/threonine-protein kinase SD1-8 [Pistacia vera]
	g29243	1.31827372721644	0.0041576417775753		TYI23265.1 hypothetical protein ES332_A06G152900v1 [Gossypium tomentosum]
	g29288	1.42764145366996	0.0001004674117218	allantoinase	XP_021740573.1 allantoinase-like isoform X2 [Chenopodium quinoa]
	g29289	1.14627728304936	0.0152302915176458	UBIQUITIN-CONJUGATING ENZYME 24, phosphate 2, Probable ubiquitin-conjugating enzyme E2 24, UBC core domain-containing protein, Putative aminoacyltransferase, E1 ubiquitin-activating enzyme	XP_010686495.1 probable ubiquitin-conjugating enzyme E2 24 [Beta vulgaris subsp. vulgaris]
	g29292	5.31043024472349	2.31606996253311e-05		XP_028095764.1 transcription factor bHLH162-like [Camellia sinensis]
	g29309	1.77234279655734	9.97956454849039e-07		XP_003593635.1 protein E6 [Medicago truncatula]
	g29335	3.55075258975077	0.0362236669811762		KMT04450.1 hypothetical protein BVRB_8g181220 [Beta vulgaris subsp. vulgaris]
	g29344	2.14011539470922	0.0032164962674602	non-specific serine/threonine protein kinase	NP_001267894.1 CBL-interacting protein kinase 16 [Vitis vinifera]
[truncated: 1,507 more rows]

[truncated: 7 more sheets: S10_shat_spec_DEGs_stage3_2 , S11_shat_spec_DEGs_stage4_3 , S12_shat_spec_enrich_stage2_1, S13_shat_spec_enrich_stage3_2, S14_shat_spec_enrich_stage4_3, S15_recombination_coordinates, S16_MADS_genes_hmmer_miniprot]
